# Supplementary material for: Genome-wide association study and trans-ethnic meta-analysis identify novel susceptibility loci for type 2 diabetes mellitus
Source: BMC Med Genomics. 2024 Apr 29;17:115. doi: 10.1186/s12920-024-01855-1 (PMC11059680; doi:10.1186/s12920-024-01855-1)
Supplement: Supplementary file 2 — Supplementary Table 1 [file 12920_2024_1855_MOESM2_ESM.xlsx]

## Sheet: Supplementary Table 2
Supplementary Table 1. Replication of known T2D-susceptibility loci in QBB from BMI-uandjusted GWAS
SNP	Chr.	Position		Alleles	Risk AF	P-value	BETA	Nearest gene(s)	GWAS Catalog			1000 Genome Population Data
		(bp, build 38)	Risk Allele	Other Allele					Risk AF	BETA	P-value	AFR	EUR	SAS
rs11240351	1	205075211	G	A	0.566	3.46×10-03	0.103	CNTN2	0.47	0.026	1.00×10-10	0.4183	0.4056	0.7986
rs79687284	1	213977478	C	G	0.032	7.92×10-04	0.32	PROX1-AS1	N/A	0.068	5.00×10-17	0.0008	0.0507	0.0061
rs2075423	1	213981376	T	G	0.42	9.82×10-03	-0.093	PROX1-AS1	0.377	-0.029	8.00×10-09	0.3994	0.3708	0.2321
rs340874	1	213985913	C	T	0.438	1.42×10-03	0.115	PROX1, PROX1-AS1	0.553	0.067	5.00×10-48	0.0923	0.5308	0.5307
rs2820426	1	219487193	G	A	0.577	1.60×10-02	0.085	LYPLAL1-AS1 - ZC3H11B	0.61	0.052	1.00×10-12	0.3033	0.6193	0.6708
rs6708643	2	43203301	A	G	0.659	1.28×10-02	0.093	LINC02580 - ZFP36L2	0.501	0.017	4.00×10-08	0.6241	0.495	0.6605
rs35720761	2	43292838	T	C	0.045	2.79×10-03	-0.259	THADA	0.105	-0.029	8.00×10-16	0.0772	0.1044	0.0419
rs10173251	2	43302369	G	C	0.055	5.22×10-03	-0.219	THADA	N/A	-0.106	6.00×10-14	0.1853	0.1064	0.0429
rs13414381	2	43340079	C	T	0.067	8.74×10-03	-0.188	THADA	N/A	N/A	9.00×10-17	0.379	0.1044	0.047
rs1009358	2	65049318	C	T	0.547	4.68×10-03	-0.099	LINC02245, LINC02576	0.377	-0.055	1.00×10-11	0.4349	0.3867	0.4151
rs2723065	2	65052280	G	A	0.547	5.59×10-03	-0.097	LINC02245, LINC02576	0.382	-0.042	7.00×10-28	0.4395	0.3867	0.4151
rs2540949	2	65057097	T	A	0.545	5.88×10-03	-0.097	CEP68	0.384	-0.05	9.00×10-26	0.4085	0.3867	0.4131
rs2249105	2	65060762	G	A	0.52	8.04×10-03	-0.093	CEP68	0.366	-0.041	2.00×10-14	0.4856	0.3787	0.4121
rs7572857	2	65069664	A	G	0.244	2.60×10-02	-0.091	CEP68	0.154	-0.021	8.00×10-09	0.0076	0.171	0.2229
rs2028150	2	65427878	G	C	0.526	1.76×10-03	-0.109	SPRED2	0.402	-0.021	2.00×10-12	0.8116	0.4066	0.3221
rs11688682	2	120590036	C	G	0.176	3.40×10-03	-0.138	LINC01101 - Y_RNA	0.272	-0.061	6.00×10-16	0.0552	0.2674	0.182
rs35999103	2	147104065	T	C	0.171	3.36×10-02	-0.097	LINC01911	0.155	0.021	1.00×10-08	0.0976	0.1541	0.2168
rs13426680	2	157483038	G	A	0.06	3.52×10-02	-0.158	CYTIP	0.063	-0.037	7.00×10-10	0.4977	0.0676	0.0256
rs305686	2	162767422	T	C	0.313	2.96×10-02	-0.082	KCNH7	0.373	-0.029	2.00×10-08	0.5408	0.3579	0.2843
rs10184004	2	164651879	T	C	0.351	2.14×10-03	-0.114	GRB14 - COBLL1	0.405	-0.064	4.00×10-54	0.7988	0.4433	0.2249
rs10195252	2	164656581	C	T	0.351	1.95×10-03	-0.115	COBLL1	0.414	-0.029	6.00×10-25	0.7988	0.4423	0.2147
rs1128249	2	164672114	T	G	0.351	1.42×10-03	-0.119	COBLL1	N/A	-0.079	9.00×10-24	0.7988	0.4344	0.2086
rs13389219	2	164672366	T	C	0.352	1.62×10-03	-0.117	COBLL1	0.397	-0.065	7.00×10-44	0.7988	0.4354	0.2209
rs7607980	2	164694691	C	T	0.182	2.84×10-03	-0.135	COBLL1	0.121	-0.037	5.00×10-23	0.1861	0.1541	0.0808
rs34329895	2	208005293	G	A	0.422	2.95×10-02	-0.079	PLEKHM3	0.538	-0.026	1.00×10-10	0.0477	0.6342	0.4182
rs7578326	2	226155937	G	A	0.381	3.17×10-03	-0.108	NYAP2	N/A	-0.045	5.00×10-20	0.4115	0.3539	0.183
rs2138157	2	226239001	C	A	0.647	1.86×10-02	0.088	NYAP2 - MIR5702	0.762	0.103	1.00×10-08	0.7716	0.6282	0.7863
rs2943650	2	226241205	T	C	0.583	4.23×10-04	0.128	NYAP2 - MIR5702	0.638	0.081	2.00×10-81	0.3555	0.6262	0.7485
rs2972143	2	226251649	G	A	0.641	2.44×10-03	0.112	NYAP2 - MIR5702	N/A	N/A	2.00×10-16	0.6868	0.6282	0.7485
rs2943656	2	226257202	G	A	0.672	1.01×10-02	0.098	IRS1	N/A	0.045	3.00×10-10	0.5885	0.6233	0.7699
rs2943657	2	226258723	T	C	0.639	4.03×10-03	0.107	IRS1	0.26	0.049	3.00×10-09	0.2579	0.6203	0.7699
rs10490871	3	35626269	G	A	0.34	4.15×10-02	0.076	RNU6-243P - ARPP21	0.369	0.027	7.00×10-09	0.4871	0.3588	0.4121
rs1470560	3	35628658	A	G	0.337	4.61×10-02	0.074	RNU6-243P - ARPP21	0.357	0.025	1.00×10-09	0.4864	0.3598	0.4131
rs62255926	3	53091413	T	A	0.302	4.63×10-02	-0.076	RFT1	0.263	-0.025	4.00×10-08	0.0234	0.2863	0.1871
rs66815886	3	64717718	T	G	0.625	2.96×10-02	-0.079	ADAMTS9-AS2	0.312	-0.04	1.00×10-21	0.5855	0.2644	0.5245
rs2134223	3	122238106	A	G	0.838	3.50×10-02	0.101	CASR	0.471	0.052	3.00×10-09	0.8691	0.8688	0.681
rs13059382	3	122242614	T	G	0.086	8.94×10-03	-0.168	CASR	0.278	-0.036	1.00×10-09	0.0045	0.0775	0.2219
rs4678059	3	122244178	T	A	0.853	1.05×10-02	0.127	CASR	N/A	0.043	1.00×10-08	0.8616	0.8698	0.6892
rs9859381	3	122246352	G	T	0.853	1.02×10-02	0.128	CASR	0.486	0.017	3.00×10-09	0.8638	0.8698	0.6892
rs7644981	3	122250865	A	G	0.848	1.10×10-02	0.125	CASR	0.47	0.023	5.00×10-11	0.7995	0.8698	0.6892
rs72964564	3	123335923	C	A	0.156	2.24×10-04	-0.18	ADCY5	N/A	-0.1	4.00×10-22	0.18	0.1799	0.1953
rs11708067	3	123346931	G	A	0.136	2.57×10-04	-0.189	ADCY5	0.223	-0.08	2.00×10-57	0.1309	0.171	0.1912
rs2877716	3	123375604	C	T	0.844	5.56×10-03	0.136	ADCY5	0.774	0.111	5.00×10-10	0.7474	0.8091	0.8057
rs28712435	3	149503776	T	C	0.426	7.22×10-03	-0.095	TM4SF4 - WWTR1	0.452	-0.025	6.00×10-11	0.1127	0.492	0.5613
rs62271373	3	150348753	A	T	0.018	2.38×10-02	0.29	LINC01214 - TSC22D2	0.056	0.069	4.00×10-11	0.0038	0.0616	0.002
rs9873618	3	171015287	A	G	0.308	3.01×10-02	-0.082	SLC2A2	0.291	-0.058	2.00×10-30	0.5386	0.2883	0.2618
rs4414887	3	185789104	T	C	0.365	1.08×10-02	0.093	IGF2BP2	0.32	0.053	4.00×10-13	0.6997	0.3042	0.4571
rs4402960	3	185793899	T	G	0.357	7.47×10-03	0.098	IGF2BP2	0.325	0.053	2.00×10-23	0.5666	0.3042	0.455
rs7640539	3	185795508	A	T	0.361	8.22×10-03	0.097	IGF2BP2	N/A	0.057	2.00×10-17	0.6104	0.3042	0.455
rs7651090	3	185795604	G	A	0.361	8.12×10-03	0.097	IGF2BP2	0.313	0.12	4.00×10-57	0.6104	0.3042	0.454
rs71320321	3	185801319	A	G	0.361	8.39×10-03	0.096	IGF2BP2	N/A	0.059	5.00×10-16	0.6165	0.3052	0.456
rs4686392	3	185806293	G	A	0.289	2.24×10-03	0.121	IGF2BP2	0.331	0.055	2.00×10-47	0.7935	0.2843	0.3957
rs12507026	4	45179317	T	A	0.343	4.35×10-02	0.075	GNPDA2	0.296	0.023	5.00×10-09	0.2042	0.4195	0.3681
rs10938398	4	45184122	A	G	0.343	2.88×10-02	0.081	PRDX4P1 - THAP12P9	0.394	0.045	1.00×10-30	0.2042	0.4205	0.3671
rs9991328	4	88791970	T	C	0.594	4.74×10-03	0.103	FAM13A	0.52	0.023	2.00×10-09	0.6316	0.4851	0.6462
rs7674212	4	103067742	T	G	0.513	3.52×10-02	0.075	SLC9B2	0.409	-0.047	6.00×10-10	0.9198	0.4245	0.4151
rs2431115	5	56552842	G	A	0.526	9.45×10-03	-0.091	C5orf67	0.599	-0.017	4.00×10-10	0.7496	0.5457	0.499
rs6556925	5	96512799	A	C	0.386	3.39×10-02	0.077	PCSK1 - CAST	0.584	-0.017	3.00×10-09	0.3631	0.3897	0.5491
rs9379084	6	7231610	A	G	0.101	1.27×10-03	-0.187	RREB1	0.157	-0.072	5.00×10-31	0.0061	0.1322	0.1063
rs9505097	6	7255417	T	C	0.053	1.53×10-02	-0.195	RREB1 - SSR1	0.201	-0.021	9.00×10-10	0.2035	0.1889	0.1094
rs10806906	6	19751285	T	C	0.57	4.96×10-02	-0.07	LNC-LBCS	0.552	0.022	1.00×10-08	0.7534	0.5348	0.4867
rs4712523	6	20657333	G	A	0.279	1.63×10-04	0.148	CDKAL1	0.41	0.104	7.00×10-20	0.649	0.3191	0.2914
rs4712524	6	20657634	G	A	0.274	1.75×10-04	0.148	CDKAL1	0.42	0.086	3.00×10-10	0.6316	0.3181	0.2556
rs10946398	6	20660803	C	A	0.274	1.89×10-04	0.147	CDKAL1	0.32	0.064	1.00×10-08	0.6316	0.3181	0.2556
rs7754840	6	20661019	C	G	0.273	2.99×10-04	0.142	CDKAL1	0.318	0.127	2.00×10-56	0.6316	0.3181	0.2556
rs35261542	6	20675561	A	C	0.247	3.92×10-04	0.143	CDKAL1	N/A	0.058	2.00×10-14	0.2209	0.2793	0.2679
rs7756992	6	20679478	G	A	0.278	9.88×10-04	0.129	CDKAL1	0.271	0.122	6.00×10-128	0.6331	0.2813	0.2689
rs9348441	6	20680447	A	T	0.245	7.11×10-04	0.137	CDKAL1	N/A	0.068	2.00×10-188	0.1936	0.2783	0.2607
rs35612982	6	20682391	C	T	0.255	2.23×10-03	0.123	CDKAL1	N/A	0.083	6.00×10-36	0.584	0.1789	0.2587
rs9350271	6	20682933	A	G	0.322	1.48×10-02	0.092	CDKAL1	0.423	0.083	5.00×10-183	0.6974	0.3221	0.2883
rs7766070	6	20686342	A	C	0.248	4.95×10-04	0.141	CDKAL1	0.266	0.123	5.00×10-13	0.2005	0.2803	0.2669
rs9368222	6	20686765	A	C	0.242	2.75×10-04	0.148	CDKAL1	N/A	0.155	2.00×10-122	0.1936	0.2803	0.2607
rs2206734	6	20694653	T	C	0.232	1.53×10-02	0.101	CDKAL1	0.54	-0.097	2.00×10-10	0.2504	0.175	0.2556
rs6931514	6	20703721	G	A	0.25	9.89×10-04	0.133	CDKAL1	N/A	0.097	1.00×10-11	0.2625	0.2793	0.2638
rs9460550	6	20719330	A	G	0.261	2.10×10-03	0.123	CDKAL1	0.32	0.061	7.00×10-15	0.6044	0.1759	0.2515
rs9257408	6	28958443	C	G	0.604	9.92×10-03	0.095	LINC01556 - KRT18P1	0.507	0.031	2.00×10-10	0.9024	0.4235	0.6053
rs2073721	6	31161839	G	A	0.794	4.07×10-03	0.125	TCF19	0.749	0.017	2.00×10-10	0.8699	0.7843	0.682
rs3130931	6	31167111	C	T	0.741	1.70×10-02	0.095	POU5F1, TCF19	0.677	0.048	2.00×10-32	0.8646	0.7326	0.5429
rs3130501	6	31168676	G	A	0.794	4.41×10-03	0.124	POU5F1	0.783	0.063	4.00×10-12	0.8699	0.7833	0.682
rs3132524	6	31168937	C	T	0.77	9.95×10-03	0.108	POU5F1	N/A	-0.029	4.00×10-09	0.8699	0.7803	0.6564
rs3869115	6	31236917	G	C	0.085	4.46×10-02	-0.128	HCG27 - HLA-C	0.198	-0.1	1.00×10-17	0.2216	0.0378	0.1493
rs77136196	6	34279270	T	C	0.002	3.38×10-02	0.882	RPL35P2 - NUDT3	0.042	0.045	2.00×10-08	0.0023	0.0258	0.002
rs4711750	6	43789345	A	T	0.534	4.43×10-02	0.072	VEGFA - LINC02537	N/A	0.045	1.00×10-12	0.1377	0.5209	0.6902
rs62405419	6	50819746	T	G	0.101	1.71×10-03	0.182	TFAP2B	N/A	0.057	5.00×10-12	0.0045	0.1034	0.1759
rs3798519	6	50821065	C	A	0.19	6.47×10-03	0.121	TFAP2B	0.209	0.047	6.00×10-24	0.1135	0.1819	0.2403
rs4715207	6	50841565	T	C	0.185	3.49×10-03	0.131	TFAP2B	N/A	N/A	1.00×10-11	0.0946	0.1799	0.2352
rs72892910	6	50849174	T	G	0.182	2.95×10-03	0.134	TFAP2B - RPS17P5	0.172	0.065	6.00×10-11	0.0885	0.173	0.2372
rs4897182	6	126434496	G	T	0.592	5.75×10-03	0.098	CENPW - MIR588	0.455	0.047	3.00×10-08	0.2632	0.4553	0.6513
rs35164294	6	129944121	T	G	0.011	3.68×10-02	0.348	TMEM244 - L3MBTL3	0.071	0.053	1.00×10-08	0.003	0.0765	0.0072
rs9383649	6	153106967	G	A	0.551	4.74×10-03	0.1	RGS17	0.419	0.033	1.00×10-12	0.5234	0.4016	0.6278
rs7758002	6	153119635	T	G	0.548	6.82×10-03	0.096	RGS17	0.476	0.032	5.00×10-16	0.4834	0.4006	0.6288
rs55775214	6	163671674	T	C	0.113	1.55×10-02	-0.136	QKI - RN7SL366P	0.113	-0.085	8.00×10-09	0.1104	0.1193	0.1411
rs4709746	6	163711969	T	C	0.093	4.44×10-02	-0.123	QKI	0.134	-0.057	2.00×10-21	0.0076	0.1262	0.1217
rs13238568	7	74662156	A	G	0.61	1.96×10-02	-0.084	GTF2I	0.619	-0.025	2.00×10-09	0.2776	0.668	0.7321
rs39204	7	90105004	A	C	0.359	2.93×10-02	0.08	STEAP2-AS1	0.191	0.015	4.00×10-08	0.2852	0.503	0.3579
rs39218	7	90110704	C	T	0.359	2.41×10-02	0.084	STEAP2-AS1	0.229	0.026	1.00×10-09	0.3109	0.503	0.3589
rs3996350	7	130742296	C	G	0.382	2.32×10-02	-0.082	KLF14 - H4P1	0.442	-0.035	1.00×10-18	0.1558	0.4503	0.3855
rs13234269	7	130744427	A	T	0.383	2.42×10-02	-0.081	KLF14 - H4P1	0.493	-0.058	7.00×10-14	0.1558	0.4503	0.3845
rs1562398	7	130773172	G	C	0.5	2.90×10-02	0.077	KLF14 - H4P1	0.417	0.041	2.00×10-18	0.7814	0.4622	0.5562
rs972283	7	130782095	G	A	0.626	5.62×10-03	0.1	KLF14 - H4P1	N/A	0.029	2.00×10-10	0.8767	0.5606	0.6278
rs12667919	7	131889849	C	A	0.749	7.95×10-03	-0.107	NDUFB9P2- CAPZA1P4	0.709	-0.026	4.00×10-08	0.3268	0.7654	0.7178
rs7841082	8	8311465	T	C	0.465	9.88×10-03	0.092	FAM86B3P - PRAG1	0.438	-0.042	5.00×10-08	0.4962	0.4483	0.2219
rs7845219	8	94925274	C	T	0.435	3.21×10-02	-0.077	NDUFAF6	0.493	-0.042	5.00×10-09	0.2776	0.5268	0.6094
rs13266634	8	117172544	T	C	0.157	1.64×10-03	-0.154	SLC30A8	0.319	-0.102	4.00×10-136	0.0741	0.2833	0.2546
rs3802177	8	117172786	A	G	0.157	1.25×10-03	-0.158	SLC30A8	0.315	-0.045	1.00×10-55	0.0756	0.2833	0.2536
rs11558471	8	117173494	G	A	0.167	1.86×10-03	-0.148	SLC30A8	0.316	-0.103	4.00×10-98	0.0772	0.2913	0.2556
rs35859536	8	117179236	T	C	0.159	1.42×10-03	-0.156	SLC30A8 - MED30	0.237	-0.112	5.00×10-10	0.0779	0.2843	0.2546
rs1574285	9	4283137	T	G	0.493	2.80×10-02	-0.077	GLIS3	N/A	-0.065	1.00×10-24	0.4939	0.5527	0.4734
rs7034200	9	4289050	A	C	0.582	9.20×10-03	0.092	GLIS3	0.413	0.061	3.00×10-12	0.652	0.5209	0.5695
rs4237150	9	4290085	C	G	0.492	1.65×10-02	0.084	GLIS3	0.429	0.089	1.00×10-21	0.5424	0.4473	0.5286
rs10814916	9	4293150	C	A	0.6	4.07×10-02	0.073	GLIS3	0.439	0.045	6.00×10-12	0.7012	0.5398	0.5787
rs4258054	9	4297892	C	T	0.204	1.77×10-02	-0.105	GLIS3	N/A	-0.013	1.00×10-09	0.4191	0.2515	0.2485
rs2383208	9	22132077	G	A	0.205	1.51×10-03	-0.139	CDKN2B-AS1 - DMRTA1	N/A	-0.087	5.00×10-33	0.1725	0.173	0.1339
rs10965247	9	22132730	G	A	0.189	1.95×10-03	-0.14	CDKN2B-AS1 - DMRTA1	0.444	-0.077	3.00×10-99	0.0477	0.17	0.1421
rs10965248	9	22132879	C	T	0.197	1.20×10-03	-0.145	CDKN2B-AS1 - DMRTA1	0.437	-0.079	4.00×10-164	0.0673	0.173	0.1513
rs10965250	9	22133285	A	G	0.187	2.34×10-03	-0.138	CDKN2B-AS1 - DMRTA1	0.446	-0.19	9.00×10-94	0.0469	0.167	0.1319
rs10811660	9	22134069	A	G	0.181	1.60×10-03	-0.145	CDKN2B-AS1 - DMRTA1	0.172	-0.104	1.00×10-115	0.0454	0.168	0.1319
rs10811661	9	22134095	C	T	0.181	1.58×10-03	-0.145	CDKN2B-AS1 - DMRTA1	0.244	-0.147	1.00×10-205	0.0454	0.168	0.1319
rs10811662	9	22134254	A	G	0.189	3.97×10-03	-0.131	CDKN2B-AS1 - DMRTA1	N/A	-0.069	1.00×10-13	0.0938	0.168	0.1319
rs1333051	9	22136490	T	A	0.095	2.83×10-02	-0.131	CDKN2B-AS1 - DMRTA1	N/A	-0.086	6.00×10-10	0.0825	0.1342	0.0828
rs2796441	9	81694033	A	G	0.346	3.45×10-02	-0.078	TLE1 - RNU6-1035P	0.409	-0.059	1.00×10-36	0.1536	0.4155	0.4458
rs9410573	9	81696885	C	T	0.343	1.88×10-02	-0.087	TLE1 - RNU6-1035P	0.625	-0.087	4.00×10-20	0.1467	0.4165	0.4468
rs555784	9	82703789	A	T	0.336	3.58×10-02	-0.077	MTCO3P40-RPS6P12	0.384	-0.03	2.00×10-10	0.3661	0.3757	0.2607
rs7858727	9	109173848	A	C	0.861	1.82×10-02	-0.122	EPB41L4B	0.777	-0.034	8.00×10-10	0.879	0.8241	0.5757
rs10119430	9	109175988	A	G	0.862	3.66×10-02	-0.108	EPB41L4B	0.779	-0.028	2.00×10-09	0.8714	0.825	0.5767
rs11257655	10	12265895	T	C	0.211	2.65×10-02	0.095	CDC123 - RN7SL198P	N/A	0.045	7.00×10-78	0.2413	0.2266	0.2403
rs33932777	10	12269466	A	G	0.504	4.02×10-03	0.104	CDC123 - RN7SL198P	N/A	0.037	4.00×10-15	0.2549	0.5288	0.4274
rs10906115	10	12272998	G	A	0.399	2.06×10-02	-0.085	CDC123 - RN7SL198P	0.43	-0.053	1.00×10-08	0.2988	0.3718	0.4857
rs12779790	10	12286011	G	A	0.155	2.97×10-02	0.105	CDC123 - RN7SL198P	0.18	0.045	1.00×10-10	0.1165	0.2038	0.1247
rs36051838	10	33729802	C	T	0.07	7.15×10-03	0.184	LINCO2628 - LINC00838	0.089	0.044	5.00×10-08	0.0303	0.0865	0.092
rs10762670	10	75550258	C	T	0.556	2.00×10-02	-0.083	LRMDA	0.495	-0.051	7.00×10-09	0.1452	0.5994	0.5419
rs7900112	10	75554859	A	T	0.556	1.35×10-02	-0.088	LRMDA	0.496	-0.023	2.00×10-10	0.146	0.5994	0.5419
rs34907385	10	75563885	T	C	0.557	1.35×10-02	-0.088	LRMDA	0.509	-0.021	5.00×10-12	0.1483	0.5994	0.5419
rs12571751	10	79182874	G	A	0.439	2.69×10-03	-0.106	ZMIZ1	0.45	-0.067	2.00×10-20	0.475	0.4503	0.4519
rs703981	10	79183098	C	G	0.384	1.23×10-02	-0.091	ZMIZ1	0.456	-0.061	2.00×10-40	0.1815	0.4463	0.3691
rs703980	10	79184084	A	G	0.384	1.25×10-02	-0.091	ZMIZ1	0.449	-0.028	1.00×10-14	0.2337	0.4463	0.3691
rs703977	10	79184473	G	T	0.385	2.35×10-02	-0.082	ZMIZ1	0.451	-0.071	1.00×10-14	0.2428	0.4463	0.3691
rs697239	10	79187681	C	T	0.388	2.73×10-02	-0.08	ZMIZ1	0.445	-0.059	5.00×10-54	0.3525	0.4493	0.3691
rs703972	10	79193069	C	G	0.39	4.25×10-02	-0.073	ZMIZ1	0.467	-0.029	2.00×10-29	0.3517	0.4533	0.3661
rs753270	10	79205218	C	T	0.641	2.88×10-03	0.109	ZMIZ1	0.584	0.053	3.00×10-11	0.68	0.5805	0.5634
rs10788575	10	88008827	A	G	0.064	2.67×10-02	0.157	PTEN - MED6P1	0.149	0.035	4.00×10-08	0.0779	0.1342	0.1258
rs11202627	10	88009583	T	C	0.064	2.43×10-02	0.161	PTEN - MED6P1	0.359	0.056	4.00×10-09	0.0635	0.1342	0.1288
rs5015480	10	92705802	T	C	0.336	1.73×10-02	-0.089	HHEX - Y_RNA	N/A	-0.072	1.00×10-15	0.3608	0.4264	0.6319
rs34744311	10	92707530	T	C	0.323	3.66×10-02	-0.079	HHEX - Y_RNA	N/A	N/A	5.00×10-27	0.3396	0.3748	0.6431
rs7087591	10	92713872	A	G	0.322	2.81×10-02	-0.083	Y_RNA - EXOC6	N/A	-0.074	6.00×10-20	0.3404	0.3767	0.638
rs7923866	10	92722319	T	C	0.307	4.01×10-02	-0.079	Y_RNA - EXOC6	0.379	-0.097	9.00×10-40	0.0416	0.3748	0.6319
rs2497306	10	92725454	C	A	0.478	1.90×10-02	0.084	Y_RNA - EXOC6	0.341	0.109	9.00×10-12	0.1868	0.5119	0.2699
rs10787287	10	110887437	T	C	0.711	1.86×10-02	0.091	PDCD4	0.759	0.036	7.00×10-11	0.6301	0.7873	0.7055
rs7895872	10	110918899	T	G	0.693	1.24×10-02	0.096	BBIP1	0.678	0.031	1.00×10-13	0.5416	0.7654	0.5348
rs34872471	10	112994312	C	T	0.365	4.64×10-12	0.25	TCF7L2	N/A	0.153	1.00×10-94	0.3116	0.3151	0.2996
rs7901695	10	112994329	C	T	0.373	5.21×10-12	0.249	TCF7L2	0.038	0.121	8.00×10-62	0.4365	0.3439	0.2955
rs35198068	10	112995025	C	T	0.366	1.33×10-12	0.256	TCF7L2	N/A	0.083	5.00×10-65	0.3056	0.3171	0.2996
rs4506565	10	112996282	T	A	0.374	5.24×10-12	0.249	TCF7L2	0.041	0.318	2.00×10-47	0.4349	0.3459	0.3037
rs7903146	10	112998590	T	C	0.361	4.25×10-13	0.262	TCF7L2	0.292	0.28	3.00×10-695	0.2602	0.3171	0.2986
rs4267006	10	112999020	T	G	0.289	7.06×10-08	0.207	TCF7L2	0.2206	0.2873	1.56×10-230	0.0106	0.2505	0.1953
rs12244851	10	113014167	T	C	0.37	1.86×10-08	0.204	TCF7L2	0.3202	0.2551	6.92×10-213	0.3631	0.3469	0.2935
rs36090025	10	113014674	C	A	0.357	4.29×10-09	0.213	TCF7L2	0.2991	0.2754	6.08×10-242	0.1838	0.3171	0.2587
rs7074440	10	113025665	A	G	0.364	4.88×10-10	0.225	TCF7L2	0.2996	0.2817	3.03×10-261	0.1694	0.3171	0.2577
rs12243326	10	113029056	C	T	0.343	2.94×10-10	0.231	TCF7L2	0.2817	0.2622	9.44×10-218	0.3154	0.2853	0.2209
rs12260037	10	113031731	T	C	0.338	3.52×10-10	0.231	TCF7L2	0.2827	0.2595	2.61×10-209	0.2806	0.2863	0.2209
rs61872784	10	113039134	A	T	0.334	3.00×10-10	0.233	TCF7L2	0.281	0.2573	4.13×10-211	0.2005	0.2863	0.2198
rs56087297	10	113039413	G	A	0.33	2.83×10-10	0.234	TCF7L2	0.2807	0.2668	8.95×10-227	0.0976	0.2853	0.2209
rs12255372	10	113049143	T	G	0.344	3.59×10-09	0.217	TCF7L2	0.2872	0.2643	7.97×10-262	0.3018	0.2922	0.2209
rs10787518	10	114062119	A	T	0.395	4.49×10-02	-0.072	ADRB1 - RNU6-709P	0.551	-0.029	9.00×10-09	0.112	0.4602	0.5665
rs4930045	11	2175194	C	T	0.795	4.82×10-02	-0.085	MIR4686 - ASCL2	N/A	-0.053	4.00×10-15	0.6014	0.6461	0.8323
rs7482891	11	2175882	G	A	0.783	1.83×10-02	-0.1	MIR4686 - ASCL2	N/A	N/A	7.00×10-11	0.5514	0.6471	0.8313
rs4929965	11	2176056	G	A	0.759	7.60×10-03	-0.11	MIR4686 - ASCL2	0.615	-0.068	5.00×10-57	0.2458	0.6421	0.8313
rs116549635	11	2269820	A	G	0.043	3.02×10-03	0.258	ASCL2	0.057	N/A	1.00×10-09	0.0764	0.0149	0.0317
rs80102379	11	2612947	T	G	0.033	7.14×10-03	-0.274	KCNQ1- KCNQ1OT1	N/A	-0.061	5.00×10-10	0.0015	0.0288	0.0409
rs231361	11	2670270	A	G	0.231	1.60×10-02	0.102	KCNQ1, KCNQ1OT1	N/A	0.037	1.00×10-49	0.3268	0.2435	0.4765
rs163184	11	2825839	G	T	0.479	2.86×10-02	0.076	KCNQ1	0.493	0.079	5.00×10-14	0.1384	0.493	0.4928
rs2237895	11	2835964	C	A	0.412	1.01×10-02	0.091	KCNQ1	0.423	0.073	3.00×10-54	0.1452	0.4195	0.3978
rs234866	11	2836667	A	G	0.292	2.80×10-02	-0.085	KCNQ1	N/A	-0.021	4.00×10-25	0.0983	0.2952	0.3252
rs3816605	11	47835701	C	T	0.422	1.96×10-02	-0.083	NUP160	0.565	0.032	9.00×10-14	0.0847	0.4344	0.5307
rs3918298	11	69648505	A	G	0.064	3.31×10-02	-0.156	CCND1	0.118	-0.104	8.00×10-25	0.2912	0.0328	0.1258
rs1387153	11	92940662	T	C	0.319	4.90×10-06	0.173	SNRPGP16 - MTNR1B	N/A	0.037	8.00×10-15	0.388	0.2873	0.3691
rs10830963	11	92975544	G	C	0.279	6.48×10-07	0.194	MTNR1B	0.306	0.073	1.00×10-66	0.0272	0.2883	0.4264
rs11063028	12	4191006	C	T	0.26	3.42×10-02	0.086	HSPA8P5 - CCND2-AS1	0.18	0.025	9.00×10-11	0.2005	0.1779	0.1912
rs1872635	12	54147966	G	A	0.336	2.73×10-02	0.082	SMUG1	0.314	-0.028	1.00×10-08	0.0325	0.3082	0.2587
rs11107116	12	93584728	T	G	0.122	2.26×10-02	0.123	SOCS2 - CRADD	0.22	0.047	4.00×10-08	0.0537	0.2117	0.1247
rs7305618	12	120965129	T	C	0.259	8.40×10-04	-0.134	HNF1A-AS1	N/A	-0.057	2.00×10-08	0.4365	0.2376	0.2914
rs1169288	12	120978847	C	A	0.501	7.21×10-05	0.14	HNF1A, HNF1A-AS1	0.323	0.017	2.00×10-10	0.0832	0.339	0.4325
rs1169299	12	120991391	C	T	0.565	6.93×10-03	0.095	HNF1A	N/A	N/A	2.00×10-08	0.27	0.4811	0.5481
rs56348580	12	120994314	C	G	0.234	6.66×10-03	-0.112	HNF1A	0.304	-0.058	2.00×10-30	0.1778	0.3032	0.0757
rs61953351	12	121018813	T	G	0.254	1.43×10-03	-0.128	OASL	0.26	-0.072	6.00×10-24	0.2746	0.2594	0.1145
rs7957197	12	121022883	A	T	0.203	1.01×10-03	-0.142	OASL	0.199	-0.075	1.00×10-09	0.1566	0.1988	0.0399
rs3794205	12	121249126	A	G	0.222	1.71×10-02	-0.1	CAMKK2	N/A	-0.029	4.00×10-08	0.1967	0.2863	0.0757
rs12811407	12	132493112	A	G	0.298	3.33×10-02	0.081	FBRSL1	N/A	0.021	7.00×10-15	0.2496	0.2962	0.2546
rs11614914	12	132493708	T	C	0.298	2.62×10-02	0.084	FBRSL1	0.297	0.039	3.00×10-19	0.2549	0.2962	0.2546
rs4287436	13	109288515	C	T	0.681	6.31×10-03	0.103	LINC00370	N/A	N/A	9.00×10-09	0.4864	0.6213	0.6063
rs9555581	13	109291844	T	C	0.353	5.73×10-03	-0.101	LINC00370	0.39	-0.03	4.00×10-10	0.4932	0.3837	0.4867
rs7987740	13	109294865	C	T	0.35	5.17×10-03	-0.103	LINC00370	0.391	-0.017	4.00×10-08	0.4932	0.3847	0.4867
rs8005994	14	29275326	G	A	0.265	2.49×10-02	-0.089	LINC02326	0.346	-0.027	5.00×10-08	0.149	0.339	0.4233
rs11073333	15	38528446	A	G	0.606	5.92×10-05	-0.145	RASGRP1	0.528	-0.058	5.00×10-11	0.8238	0.7893	0.7444
rs7403531	15	38530704	C	T	0.613	7.05×10-05	-0.144	RASGRP1	0.654	-0.041	4.00×10-09	0.8487	0.7833	0.7413
rs8043085	15	38535939	T	G	0.396	1.73×10-05	0.155	RASGRP1	0.303	0.041	9.00×10-22	0.211	0.2217	0.2812
rs8032939	15	38541832	C	T	0.445	1.14×10-05	0.155	RASGRP1	0.246	0.025	4.00×10-14	0.7405	0.2416	0.3579
rs11639470	15	39346970	G	C	0.322	2.63×10-02	-0.084	C15orf54	0.453	-0.027	1.00×10-08	0.0166	0.4543	0.2045
rs7169799	15	49501823	C	T	0.279	1.68×10-02	0.093	FAM227B	0.448	0.021	3.00×10-08	0.0938	0.4742	0.3926
rs149336329	15	52295543	T	G	0.003	3.52×10-02	-0.653	MYO5C	0.043	-0.087	3.00×10-18	0.0159	0.0239	0.0041
rs2435907	15	57041218	G	A	0.472	4.43×10-02	-0.071	TCF12	0.411	-0.029	1.00×10-09	0.4894	0.4235	0.5092
rs2290203	15	90968837	A	G	0.202	3.68×10-02	0.091	PRC1-AS1, PRC1	0.3	0.051	2.00×10-31	0.4365	0.2147	0.3722
rs6600191	16	245796	C	T	0.291	4.95×10-02	-0.076	FAM234A	N/A	-0.017	2.00×10-14	0.3321	0.1779	0.2607
rs4632135	16	20326562	C	T	0.051	3.35×10-02	0.171	GP2	N/A	0.083	5.00×10-08	0.2859	0.0219	0.0491
rs77258096	16	75209874	A	C	0.151	2.69×10-02	-0.107	CTRB2 - CTRB1	0.101	-0.117	2.00×10-18	0.1021	0.1213	0.1411
rs4384608	16	87822818	T	C	0.625	4.14×10-02	0.073	KLHDC4 - SLC7A5	0.592	-0.027	4.00×10-10	0.8328	0.5547	0.8313
rs11117364	16	88098593	G	A	0.743	4.48×10-02	0.08	BANP - LINC02182	0.666	0.029	8.00×10-09	0.5166	0.6849	0.7321
rs4925109	17	17758488	G	A	0.547	2.32×10-02	-0.081	RAI1	0.684	-0.021	3.00×10-12	0.5915	0.6501	0.2188
rs11657964	17	37740776	A	G	0.451	3.47×10-02	0.075	HNF1B, HNF1B	0.404	0.059	1.00×10-36	0.5567	0.3936	0.2638
rs62080313	18	38698745	C	T	0.185	2.96×10-02	0.097	RN7SKKP182, CEL4	0.123	0.025	1.00×10-08	0.149	0.1402	0.0348
rs7227272	18	39166659	A	G	0.054	4.12×10-02	-0.162	RNU706P - MIR924HG	0.177	-0.041	5.00×10-13	0.3623	0.1064	0.0818
rs9384	19	12899829	T	G	0.345	2.47×10-02	-0.084	GCDH, SYCE2	0.343	-0.04	8.00×10-23	0.261	0.3241	0.2669
rs8107974	19	19277691	T	A	0.064	4.50×10-02	0.143	SUGP1	0.077	0.041	3.00×10-15	0.1921	0.0686	0.1063
rs10401969	19	19296909	C	T	0.064	2.55×10-02	0.159	SUGP1	0.077	0.092	4.00×10-12	0.1808	0.0706	0.1166
rs6857	19	44888997	T	C	0.062	1.90×10-02	0.172	NECTIN2	0.156	-0.049	7.00×10-09	0.053	0.165	0.1462
rs8107527	19	45655159	A	G	0.346	5.29×10-03	0.101	RN7SL836P - GIPR	0.376	0.054	4.00×10-41	0.388	0.2962	0.3374
rs8108269	19	45655255	G	T	0.346	4.79×10-03	0.102	RN7SL836P - GIPR	0.281	0.064	3.00×10-16	0.3986	0.2952	0.3384
rs2238689	19	45675403	C	T	0.486	1.98×10-02	0.081	GIPR	N/A	0.017	1.00×10-11	0.5348	0.4284	0.4223
rs6122888	20	50210343	C	T	0.524	3.25×10-02	-0.075	CEBPB - PELATON	N/A	-0.047	1.00×10-13	0.8064	0.4692	0.4479
rs5762925	22	28973410	C	A	0.383	7.12×10-03	0.097	ZNRF3	0.378	0.027	8.00×10-12	0.2617	0.3529	0.3916
