# Supplementary material for: Genome-wide association study and trans-ethnic meta-analysis identify novel susceptibility loci for type 2 diabetes mellitus
Source: BMC Med Genomics. 2024 Apr 29;17:115. doi: 10.1186/s12920-024-01855-1 (PMC11059680; doi:10.1186/s12920-024-01855-1)
Supplement: Supplementary file 3 — Supplementary Table 2 [file 12920_2024_1855_MOESM3_ESM.xlsx]

## Sheet: Supplementary Table 2
Supplementary Table 2. Replication of known T2D-susceptibility loci in QBB from BMI-adjusted GWAS
SNP	Chr.	Position (bp, build 38)	Alleles		Risk AF	P-value	BETA	Locus/nearest gene(s)	GWAS Catalog			1000 Genome Population Data
			Other Allele	Risk Allele					Risk AF	BETA	P-value	AFR	EUR	SAS
rs11240351	1	205075211	A	G	0.565806	4.61×10-3	0.102262	CNTN2	0.4696	0.0256	1.00×10-10	0.4183	0.4056	0.7986
rs79687284	1	213977478	G	C	0.0319177	4.38×10-4	0.342307	PROX1-AS1	N/A	0.0681859	5.00×10-17	0.0008	0.0507	0.0061
rs2075423	1	213981376	G	T	0.420221	2.92×10-3	-0.109523	PROX1-AS1	0.377247	-0.0293838	8.00×10-09	0.3994	0.3708	0.2321
rs340874	1	213985913	T	C	0.438135	5.74×10-4	0.126661	PROX1-AS1	0.5528	0.0668	5.00×10-48	0.0923	0.5308	0.5307
rs2820426	1	219487193	A	G	0.576889	8.86×10-3	0.0952136	LYPLAL1-AS1	0.610058	0.0521	1.00×10-12	0.3033	0.6193	0.6708
rs2820446	1	219575476	C	G	0.258406	4.81×10-2	-0.0812664	LYPLAL1-AS1-ZC3H11B	0.2993	-0.0407	2.00×10-22	0.0424	0.2863	0.1994
rs6708643	2	43203301	G	A	0.658932	1.55×10-2	0.0926978	LINC02580	0.5007	0.0170333	4.00×10-08	0.6241	0.495	0.6605
rs35720761	2	43292838	C	T	0.0444834	1.84×10-3	-0.277369	THADA	0.105	-0.0293838	8.00×10-16	0.0772	0.1044	0.0419
rs10173251	2	43302369	C	G	0.0544221	3.88×10-3	-0.233456	THADA	N/A	-0.1062	6.00×10-14	0.1853	0.1064	0.0429
rs13414381	2	43340079	T	C	0.0671191	3.82×10-3	-0.21341	THADA	N/A	N/A	9.00×10-17	0.379	0.1044	0.047
rs17334919	2	43480246	C	T	0.0275832	4.97×10-2	-0.213715	THADA	0.100218	-0.1398	7.00×10-28	0.0363	0.0805	0.0112
rs7578597	2	43505684	T	C	0.0683012	4.81×10-2	-0.144561	THADA	0.0905	-0.1377	5.00×10-14	0.3094	0.0905	0.1319
rs243024	2	60356530	G	A	0.570622	1.65×10-2	0.0880079	MIR4432HG	0.4599	0.0253059	3.00×10-20	0.3911	0.4443	0.4908
rs243021	2	60357684	G	A	0.577014	2.00×10-2	0.085375	MIR4432HG	N/A	0.0334238	3.00×10-15	0.3933	0.4473	0.4918
rs243019	2	60358671	T	C	0.584194	2.14×10-2	0.084558	MIR4432HG	0.455831	0.0566	2.00×10-15	0.438	0.4483	0.5031
rs243018	2	60359572	C	G	0.579247	1.39×10-2	0.0900048	MIR4432HG	0.463	0.056	2.00×10-33	0.553	0.4483	0.4847
rs1009358	2	65049318	T	C	0.547198	9.99×10-2	-0.0926593	LINC02245, LINC02576	0.377278	-0.0545	1.00×10-11	0.4349	0.3867	0.4151
rs2723065	2	65052280	A	G	0.546541	1.23×10-2	-0.0899841	LINC02245, LINC02576	0.3817	-0.0422	7.00×10-28	0.4395	0.3867	0.4151
rs2540949	2	65057097	A	T	0.545184	1.21×10-2	-0.0903139	CEP68	0.3842	-0.0496	9.00×10-26	0.4085	0.3867	0.4131
rs2249105	2	65060762	A	G	0.519658	9.74×10-3	-0.0930303	CEP68	0.3657	-0.0413927	2.00×10-14	0.4856	0.3787	0.4121
rs7572857	2	65069664	G	A	0.244221	3.81×10-2	-0.087138	CEP68	0.154	-0.0211893	8.00×10-09	0.0076	0.171	0.2229
rs2028150	2	65427878	C	G	0.526401	1.85×10-3	-0.111623	SPRED2	0.4021	-0.0211893	2.00×10-12	0.8116	0.4066	0.3221
rs11688682	2	120590036	G	C	0.175613	2.56×10-3	-0.144908	LINC01101 - Y_RNA	0.272	-0.061	6.00×10-16	0.0552	0.2674	0.182
rs13426680	2	157483038	A	G	0.0595447	1.43×10-2	-0.188172	CYTIP	0.0627	-0.0374265	7.00×10-10	0.4977	0.0676	0.0256
rs305686	2	162767422	C	T	0.313088	2.89×10-2	-0.0845508	KCNH7	0.3733	-0.0294	2.00×10-08	0.5408	0.3579	0.2843
rs10184004	2	164651879	C	T	0.351445	6.68×10-4	-0.129609	GRB14 - COBLL1	0.4049	-0.0636	4.00×10-54	0.7988	0.4433	0.2249
rs10195252	2	164656581	T	C	0.350832	6.05×10-4	-0.130769	GRB14- COBLL1	0.4136	-0.0293838	6.00×10-25	0.7988	0.4423	0.2147
rs1128249	2	164672114	G	T	0.351095	4.26×10-4	-0.134331	COBLL1	N/A	-0.0786	9.00×10-24	0.7988	0.4344	0.2086
rs13389219	2	164672366	C	T	0.35197	4.97×10-4	-0.132609	COBLL1	0.3967	-0.0648	7.00×10-44	0.7988	0.4354	0.2209
rs7607980	2	164694691	T	C	0.181567	6.88×10-4	-0.157767	COBLL1	0.121	-0.0374265	5.00×10-23	0.1861	0.1541	0.0808
rs34329895	2	208005293	A	G	0.421585	3.46×10-2	-0.0782132	PLEKHM3	0.5376	-0.0255	1.00×10-10	0.0477	0.6342	0.4182
rs13005841	2	211437848	A	T	0.255604	2.58×10-2	0.0909932	ERBB4	0.287	-0.0285	2.00×10-08	0.0295	0.2594	0.1922
rs7578326	2	226155937	A	G	0.380954	8.41×10-4	-0.124934	NYAP2-MIR5702	N/A	-0.045323	5.00×10-20	0.4115	0.3539	0.183
rs2138157	2	226239001	A	C	0.64711	7.38×10-3	0.10242	NYAP2-MIR5702	0.7624	0.1025	1.00×10-08	0.7716	0.6282	0.7863
rs2943650	2	226241205	C	T	0.582793	1.26×10-4	0.142259	NYAP2-MIR5702	0.6384	0.0805	2.00×10-81	0.3555	0.6262	0.7485
rs2972143	2	226251649	A	G	0.641331	9.63×10-4	0.125272	NYAP2-MIR5702	N/A	N/A	2.00×10-16	0.6868	0.6282	0.7485
rs2943656	2	226257202	A	G	0.672329	5.30×10-3	0.109039	NYAP2-MIR5702	N/A	0.0449061	3.00×10-10	0.5885	0.6233	0.7699
rs2943657	2	226258723	C	T	0.639319	2.59×10-3	0.114897	NYAP2-MIR5702	0.26	0.049218	3.00×10-09	0.2579	0.6203	0.7699
rs62255926	3	53091413	A	T	0.302364	2.59×10-2	-0.0875128	RFT1	0.2629	-0.0252	4.00×10-08	0.0234	0.2863	0.1871
rs112674299	3	63996994	C	T	0.122811	2.16×10-2	-0.127196	ATXN7	N/A	N/A	5.00×10-09	0.1944	0.1511	0.1595
rs66815886	3	64717718	G	T	0.625088	2.20×10-2	-0.0858198	ADAMTS9-AS2	0.3123	-0.04	1.00×10-21	0.5855	0.2644	0.5245
rs11929640	3	113569583	G	A	0.383363	4.06×10-2	0.0756699	SIDT1	0.3546	0.0245	9.00×10-09	0.4198	0.2813	0.3272
rs13059382	3	122242614	G	T	0.0858081	8.64×10-3	-0.173744	CASR	0.2784	-0.0356	1.00×10-09	0.0045	0.0775	0.2219
rs4678059	3	122244178	A	T	0.852542	1.13×10-2	0.129294	CASR	N/A	0.0429	1.00×10-08	0.8616	0.8698	0.6892
rs9859381	3	122246352	T	G	0.852627	1.12×10-2	0.129664	CASR	0.486	0.0170333	3.00×10-09	0.8638	0.8698	0.6892
rs7644981	3	122250865	G	A	0.848336	1.45×10-2	0.123578	CASR	0.469896	0.0234391	5.00×10-11	0.7995	0.8698	0.6892
rs72964564	3	123335923	A	C	0.155779	1.67×10-4	-0.187706	ADCY5	N/A	-0.1004	4.00×10-22	0.18	0.1799	0.1953
rs11708067	3	123346931	A	G	0.136515	2.52×10-4	-0.194068	ADCY5	0.2229	-0.0804	2.00×10-57	0.1309	0.171	0.1912
rs2877716	3	123375604	T	C	0.843564	4.22×10-3	0.143728	ADCY5	0.7738	0.1105	5.00×10-10	0.7474	0.8091	0.8057
rs28712435	3	149503776	C	T	0.425963	1.61×10-2	-0.0877228	TM4SF4 - WWTR1	0.4517	-0.0254	6.00×10-11	0.1127	0.492	0.5613
rs62271373	3	150348753	T	A	0.017951	2.35×10-2	0.298693	LINC01214-TSC22D2	0.0558	0.0685	4.00×10-11	0.0038	0.0616	0.002
rs8192675	3	171007094	T	C	0.330648	3.57×10-2	-0.0809734	SLC2A2	0.3167	-0.0452	4.00×10-27	0.7867	0.2893	0.2853
rs9873618	3	171015287	G	A	0.308144	1.60×10-2	-0.093788	SLC2A2	0.2906	-0.0581	2.00×10-30	0.5386	0.2883	0.2618
rs4414887	3	185789104	C	T	0.365236	3.57×10-3	0.109119	IGF2BP2	0.32	0.0530784	4.00×10-13	0.6997	0.3042	0.4571
rs4402960	3	185793899	G	T	0.356655	2.50×10-3	0.113738	IGF2BP2	0.325385	0.0530784	2.00×10-23	0.5666	0.3042	0.455
rs7640539	3	185795508	T	A	0.361296	3.02×10-3	0.111384	IGF2BP2	N/A	0.0569049	2.00×10-17	0.6104	0.3042	0.455
rs7651090	3	185795604	A	G	0.361252	3.00×10-3	0.111484	IGF2BP2	0.313377	0.1204	4.00×10-57	0.6104	0.3042	0.454
rs71320321	3	185801319	G	A	0.36134	3.16×10-3	0.110785	IGF2BP2	N/A	0.0590641	5.00×10-16	0.6165	0.3052	0.456
rs4686392	3	185806293	A	G	0.289448	8.74×10-4	0.135233	IGF2BP2	0.331193	0.0547878	2.00×10-47	0.7935	0.2843	0.3957
rs9991328	4	88791970	C	T	0.593972	3.83×10-3	0.108054	FAM13A	0.5204	0.0227	2.00×10-09	0.6316	0.4851	0.6462
rs17250977	5	14753636	A	G	0.0595447	4.12×10-2	0.157194	ANKH	0.0376	0.049218	2.00×10-11	0.0015	0.0417	0.0112
rs114136102	5	36084324	T	C	0.0357268	4.24×10-2	-0.196472	UGT3A2 - LMBRD2	0.0397	0.072	2.00×10-09	0.0008	0.0358	0.044
rs2431115	5	56552842	A	G	0.525963	1.38×10-2	-0.0883919	C5orf67	0.5985	-0.0170333	4.00×10-10	0.7496	0.5457	0.499
rs6556925	5	96512799	C	A	0.385926	2.74×10-2	0.0815906	PCSK1 -CAST	0.584	-0.0170333	3.00×10-09	0.3631	0.3897	0.5491
rs329122	5	134528909	G	A	0.482268	4.29×10-2	0.0726953	JADE2	N/A	0.0170333	2.00×10-15	0.5045	0.4274	0.3885
rs9379084	6	7231610	G	A	0.10127	1.17×10-3	-0.192846	RREB1	0.157	-0.0715	5.00×10-31	0.0061	0.1322	0.1063
rs9505097	6	7255417	C	T	0.0528459	2.07×10-2	-0.190477	RREB1 -SSR1	0.2006	-0.0211893	9.00×10-10	0.2035	0.1889	0.1094
rs4712523	6	20657333	A	G	0.27824	2.04×10-4	0.149127	CDKAL1	0.41	0.103804	7.00×10-20	0.649	0.3191	0.2914
rs4712524	6	20657634	A	G	0.273492	1.78×10-4	0.151074	CDKAL1	0.42	0.0863598	3.00×10-10	0.6316	0.3181	0.2556
rs10946398	6	20660803	A	C	0.273774	1.89×10-4	0.150379	CDKAL1	0.32	0.064458	1.00×10-08	0.6316	0.3181	0.2556
rs7754840	6	20661019	G	C	0.273209	3.09×10-4	0.145176	CDKAL1	0.3181	0.127	2.00×10-56	0.6316	0.3181	0.2556
rs35261542	6	20675561	C	A	0.246562	3.39×10-4	0.148696	CDKAL1	N/A	0.0578046	2.00×10-14	0.2209	0.2793	0.2679
rs7756992	6	20679478	A	G	0.278201	1.06×10-3	0.131032	CDKAL1	0.2706	0.1217	6.00×10-128	0.6331	0.2813	0.2689
rs9348441	6	20680447	T	A	0.245053	6.96×10-4	0.141108	CDKAL1	N/A	0.0681859	2.00×10-188	0.1936	0.2783	0.2607
rs35612982	6	20682391	T	C	0.254466	2.16×10-3	0.126848	CDKAL1	N/A	0.0825869	6.00×10-36	0.584	0.1789	0.2587
rs9350271	6	20682933	G	A	0.321804	1.14×10-2	0.0975746	CDKAL1	0.423	0.0827854	5.00×10-183	0.6974	0.3221	0.2883
rs7766070	6	20686342	C	A	0.247986	4.01×10-4	0.146795	CDKAL1	0.2663	0.123	5.00×10-13	0.2005	0.2803	0.2669
rs9368222	6	20686765	C	A	0.242032	2.42×10-4	0.153341	CDKAL1	N/A	0.1551	2.00×10-122	0.1936	0.2803	0.2607
rs2206734	6	20694653	C	T	0.23183	1.10×10-2	0.10818	CDKAL1	0.54	-0.09691	2.00×10-10	0.2504	0.175	0.2556
rs6931514	6	20703721	A	G	0.250154	6.65×10-4	0.140913	CDKAL1	N/A	0.09691	1.00×10-11	0.2625	0.2793	0.2638
rs9460550	6	20719330	G	A	0.261033	2.14×10-3	0.125977	CDKAL1	0.32	0.0606978	7.00×10-15	0.6044	0.1759	0.2515
rs9257408	6	28958443	G	C	0.604291	2.29×10-2	0.0856085	LINC01556 - KRT18P1	0.5066	0.0314	2.00×10-10	0.9024	0.4235	0.6053
rs2073721	6	31161839	A	G	0.794177	5.34×10-3	0.124259	TCF19	0.749	0.0170333	2.00×10-10	0.8699	0.7843	0.682
rs3130931	6	31167111	T	C	0.74063	3.12×10-2	0.088337	POU5F1, TCF19	0.6765	0.0482	2.00×10-32	0.8646	0.7326	0.5429
rs3130501	6	31168676	A	G	0.794264	5.52×10-3	0.123744	POU5F1	0.7833	0.063	4.00×10-12	0.8699	0.7833	0.682
rs3132524	6	31168937	T	C	0.770096	1.43×10-2	0.104846	POU5F1	N/A	-0.0293838	4.00×10-09	0.8699	0.7803	0.6564
rs3869115	6	31236917	C	G	0.0854203	2.84×10-2	-0.143341	HCG27 - HLA-C	0.1981	-0.1004	1.00×10-17	0.2216	0.0378	0.1493
rs3094682	6	31296684	A	C	0.928408	3.85×10-2	0.143821	LINC02571	0.8056	0.0598	2.00×10-23	0.9153	0.8479	0.955
rs77136196	6	34279270	C	T	0.00161996	2.30×10-2	0.976029	RPL35P2 - NUDT3	0.042	0.045323	2.00×10-08	0.0023	0.0258	0.002
rs4711750	6	43789345	T	A	0.534063	2.90×10-2	0.0797235	VEGFA - LINC02537	N/A	0.0448	1.00×10-12	0.1377	0.5209	0.6902
rs11967262	6	43792590	C	G	0.504466	2.49×10-2	0.081365	VEGFA - LINC02537	0.4877	0.0365	2.00×10-15	0.1354	0.506	0.6922
rs62405419	6	50819746	G	T	0.100876	3.76×10-3	0.171371	TFAP2B	N/A	0.0565	5.00×10-12	0.0045	0.1034	0.1759
rs3798519	6	50821065	A	C	0.190018	2.85×10-2	0.0996055	TFAP2B	0.2086	0.0474	6.00×10-24	0.1135	0.1819	0.2403
rs4715207	6	50841565	C	T	0.185114	1.58×10-2	0.110805	TFAP2B	N/A	N/A	1.00×10-11	0.0946	0.1799	0.2352
rs72892910	6	50849174	G	T	0.182049	1.20×10-2	0.116255	TFAP2B - RPS17P5	0.172394	0.0648	6.00×10-11	0.0885	0.173	0.2372
rs4897182	6	126434496	T	G	0.591781	4.12×10-3	0.104021	CENPW - MIR588	0.4553	0.047	3.00×10-08	0.2632	0.4553	0.6513
rs35164294	6	129944121	G	T	0.0112522	4.48×10-2	0.343568	TMEM244 - L3MBTL3	0.0712	0.0525	1.00×10-08	0.003	0.0765	0.0072
rs9383649	6	153106967	A	G	0.550482	5.12×10-3	0.101854	RGS17	0.4192	0.0329	1.00×10-12	0.5234	0.4016	0.6278
rs7758002	6	153119635	G	T	0.547548	8.54×10-3	0.0955497	RGS17	0.4762	0.0317	5.00×10-16	0.4834	0.4006	0.6288
rs55775214	6	163671674	C	T	0.112872	3.61×10-2	-0.120613	QKI - RN7SL366P	0.113422	-0.0846519	8.00×10-09	0.1104	0.1193	0.1411
rs13238568	7	74662156	G	A	0.610377	1.53×10-2	-0.0889725	GTF2I	0.619	-0.0248	2.00×10-09	0.2776	0.668	0.7321
rs39204	7	90105004	C	A	0.358701	1.44×10-2	0.0926519	STEAP2-AS1	0.1905	0.0147224	4.00×10-08	0.2852	0.503	0.3579
rs39218	7	90110704	T	C	0.359302	1.09×10-2	0.0966741	STEAP2-AS1	0.229498	0.0262188	1.00×10-09	0.3109	0.503	0.3589
rs6956980	7	90174320	T	C	0.357005	2.77×10-2	0.0833027	STEAP2-AS1, STEAP2	0.4669	0.0284	1.00×10-13	0.2859	0.505	0.3487
rs3996350	7	130742296	G	C	0.382224	3.25×10-2	-0.0790991	KLF14 - H4P1	0.4415	-0.0347	1.00×10-18	0.1558	0.4503	0.3855
rs13234269	7	130744427	T	A	0.382531	3.33×10-2	-0.0787543	KLF14 - H4P1	0.492515	-0.0583	7.00×10-14	0.1558	0.4503	0.3845
rs1562398	7	130773172	C	G	0.500088	4.33×10-2	0.0727571	KLF14 - H4P1	0.4169	0.041	2.00×10-18	0.7814	0.4622	0.5562
rs972283	7	130782095	A	G	0.625788	1.29×10-2	0.0922879	KLF14 - H4P1	N/A	0.0293838	2.00×10-10	0.8767	0.5606	0.6278
rs12667919	7	131889849	A	C	0.748555	1.72×10-2	-0.098533	NDUFB9P2 - CAPZA1P4	0.7087	-0.0256	4.00×10-08	0.3268	0.7654	0.7178
rs7841082	8	8311465	C	T	0.46493	1.09×10-2	0.0929913	FAM86B3P - PRAG1	0.438276	-0.042	5.00×10-08	0.4962	0.4483	0.2219
rs11994255	8	28238422	C	T	0.240324	4.07×10-2	0.0852725	ELP3 - RPL5P22	0.2809	0.0239	2.00×10-08	0.0809	0.2873	0.3517
rs12546365	8	94899249	T	C	0.422023	4.68×10-2	-0.0733721	NDUFAF6	N/A	-0.0381	5.00×10-09	0.2776	0.5298	0.6104
rs7845219	8	94925274	T	C	0.435026	2.52×10-2	-0.0823251	NDUFAF6	0.492786	-0.0422	5.00×10-09	0.2776	0.5268	0.6094
rs13266634	8	117172544	C	T	0.157443	7.22×10-4	-0.170226	SLC30A8	0.3186	-0.1024	4.00×10-136	0.0741	0.2833	0.2546
rs3802177	8	117172786	G	A	0.157618	5.18×10-4	-0.174577	SLC30A8	0.3149	-0.045323	1.00×10-55	0.0756	0.2833	0.2536
rs11558471	8	117173494	A	G	0.166856	1.04×10-3	-0.160392	SLC30A8	0.3163	-0.1031	4.00×10-98	0.0772	0.2913	0.2556
rs35859536	8	117179236	C	T	0.159107	6.03×10-4	-0.171654	SLC30A8 - MED30	0.2369	-0.1119	5.00×10-10	0.0779	0.2843	0.2546
rs1574285	9	4283137	G	T	0.492644	1.87×10-2	-0.0845803	GLIS3	N/A	-0.065	1.00×10-24	0.4939	0.5527	0.4734
rs7034200	9	4289050	C	A	0.581966	5.30×10-3	0.100797	GLIS3	0.4134	0.0608	3.00×10-12	0.652	0.5209	0.5695
rs4237150	9	4290085	G	C	0.492379	1.20×10-2	0.0899778	GLIS3	0.428987	0.0887832	1.00×10-21	0.5424	0.4473	0.5286
rs10814916	9	4293150	A	C	0.600193	3.62×10-2	0.0764918	GLIS3	0.439	0.045323	6.00×10-12	0.7012	0.5398	0.5787
rs4258054	9	4297892	T	C	0.204247	1.36×10-2	-0.11214	GLIS3	N/A	-0.0128372	1.00×10-09	0.4191	0.2515	0.2485
rs2383208	9	22132077	A	G	0.204816	9.07×10-4	-0.14934	CDKN2B-AS1 - DMRTA1	N/A	-0.0873341	5.00×10-33	0.1725	0.173	0.1339
rs10965247	9	22132730	A	G	0.188923	8.70×10-4	-0.15433	CDKN2B-AS1 - DMRTA1	0.444419	-0.0766306	3.00×10-99	0.0477	0.17	0.1421
rs10965248	9	22132879	T	C	0.196497	7.25×10-4	-0.154505	CDKN2B-AS1 - DMRTA1	0.437	-0.0791812	4.00×10-164	0.0673	0.173	0.1513
rs10965250	9	22133285	G	A	0.186734	1.26×10-3	-0.150007	CDKN2B-AS1 - DMRTA1	0.445526	-0.189624	9.00×10-94	0.0469	0.167	0.1319
rs10757282	9	22133985	T	C	0.42627	3.44×10-2	0.076844	CDKN2B-AS1 - DMRTA1	N/A	0.0334238	1.00×10-69	0.2269	0.4374	0.4387
rs10811660	9	22134069	G	A	0.181086	7.41×10-4	-0.158571	CDKN2B-AS1 - DMRTA1	0.1718	-0.103804	1.00×10-115	0.0454	0.168	0.1319
rs10811661	9	22134095	T	C	0.18113	7.25×10-4	-0.158802	CDKN2B-AS1 - DMRTA1	0.2442	-0.1471	1.00×10-205	0.0454	0.168	0.1319
rs10811662	9	22134254	G	A	0.188704	1.93×10-3	-0.143843	CDKN2B-AS1 - DMRTA1	N/A	-0.06927	1.00×10-13	0.0938	0.168	0.1319
rs1333051	9	22136490	A	T	0.0947581	1.66×10-2	-0.147404	CDKN2B-AS1 - DMRTA1	N/A	-0.0863598	6.00×10-10	0.0825	0.1342	0.0828
rs2796441	9	81694033	G	A	0.346016	3.68×10-2	-0.079439	TLE1 - RNU6-1035P	0.4094	-0.0589	1.00×10-36	0.1536	0.4155	0.4458
rs9410573	9	81696885	T	C	0.343214	1.97×10-2	-0.088904	TLE1 - RNU6-1035P	0.625426	-0.0868834	4.00×10-20	0.1467	0.4165	0.4468
rs7858727	9	109173848	C	A	0.86104	4.21×10-2	-0.107092	EPB41L4B	0.7767	-0.0344	8.00×10-10	0.879	0.8241	0.5757
rs11257600	10	12213658	G	T	0.243126	4.39×10-2	0.0840529	CDC123	0.31	0.064458	6.00×10-17	0.292	0.2724	0.1973
rs11257655	10	12265895	C	T	0.210377	1.51×10-2	0.106748	CDC123 - RN7SL198P	N/A	0.045323	7.00×10-78	0.2413	0.2266	0.2403
rs33932777	10	12269466	G	A	0.50359	2.95×10-3	0.109671	CDC123 - RN7SL198P	N/A	0.0374265	4.00×10-15	0.2549	0.5288	0.4274
rs10906115	10	12272998	A	G	0.398949	1.64×10-2	-0.0897012	CDC123 - RN7SL198P	0.43	-0.0530784	1.00×10-08	0.2988	0.3718	0.4857
rs12779790	10	12286011	A	G	0.15521	2.18×10-2	0.113134	CDC123 - RN7SL198P	0.18	0.045323	1.00×10-10	0.1165	0.2038	0.1247
rs36051838	10	33729802	T	C	0.0694396	3.33×10-3	0.207058	LINCO2628 - LINC00838	0.0888	0.044	5.00×10-08	0.0303	0.0865	0.092
rs146716733	10	61957354	C	T	0.0301226	4.52×10-2	-0.21085	ARID5B	0.0787	-0.0451	1.00×10-08	0.0023	0.0547	0.0389
rs75872811	10	61972556	A	G	0.0309107	4.60×10-2	-0.207886	ARID5B	N/A	-0.0727	1.00×10-12	0.0023	0.0577	0.044
rs10762670	10	75550258	T	C	0.556434	8.54×10-3	-0.0961319	LRMDA	0.4949	-0.0505	7.00×10-09	0.1452	0.5994	0.5419
rs7900112	10	75554859	T	A	0.556436	5.99×10-3	-0.100589	LRMDA	0.495585	-0.0228664	2.00×10-10	0.146	0.5994	0.5419
rs34907385	10	75563885	C	T	0.556743	6.24×10-3	-0.100006	LRMDA	0.509	-0.0211893	5.00×10-12	0.1483	0.5994	0.5419
rs12571751	10	79182874	A	G	0.439011	1.37×10-3	-0.11576	ZMIZ1	0.4503	-0.067	2.00×10-20	0.475	0.4503	0.4519
rs703981	10	79183098	G	C	0.384457	4.00×10-3	-0.10723	ZMIZ1	0.4561	-0.0613	2.00×10-40	0.1815	0.4463	0.3691
rs703980	10	79184084	G	A	0.383669	3.95×10-3	-0.107395	ZMIZ1	0.449189	-0.0276556	1.00×10-14	0.2337	0.4463	0.3691
rs703978	10	79184390	C	G	0.610595	2.79×10-2	-0.0813074	ZMIZ1	0.69	-0.045323	2.00×10-09	0.8502	0.5736	0.7658
rs703977	10	79184473	T	G	0.385289	8.83×10-3	-0.0975641	ZMIZ1	0.45135	-0.0712105	1.00×10-14	0.2428	0.4463	0.3691
rs697239	10	79187681	T	C	0.38866	1.00×10-2	-0.0956148	ZMIZ1	0.4453	-0.0587	5.00×10-54	0.3525	0.4493	0.3691
rs703972	10	79193069	G	C	0.389755	1.71×10-2	-0.0883255	ZMIZ1	0.467	-0.0293838	2.00×10-29	0.3517	0.4533	0.3661
rs753270	10	79205218	T	C	0.641112	3.24×10-4	0.134203	ZMIZ1	0.583535	0.0528	3.00×10-11	0.68	0.5805	0.5634
rs10788575	10	88008827	G	A	0.0644483	2.08×10-2	0.167183	PTEN - MED6P1	0.1488	0.0352	4.00×10-08	0.0779	0.1342	0.1258
rs11202627	10	88009583	C	T	0.0638792	1.85×10-2	0.171286	PTEN - MED6P1	0.359413	0.0562079	4.00×10-09	0.0635	0.1342	0.1288
rs5015480	10	92705802	C	T	0.335858	1.16×10-2	-0.0966985	HHEX - Y_RNA	N/A	-0.071882	1.00×10-15	0.3608	0.4264	0.6319
rs12219514	10	92706682	A	G	0.34606	3.58×10-2	-0.0801077	HHEX - Y_RNA	0.875651	-0.189671	3.00×10-44	0.3979	0.4414	0.6452
rs34744311	10	92707530	C	T	0.323511	2.68×10-2	-0.0860398	HHEX - Y_RNA	N/A	N/A	5.00×10-27	0.3396	0.3748	0.6431
rs7087591	10	92713872	G	A	0.322417	1.97×10-2	-0.0908773	Y_RNA - EXOC6	N/A	-0.074326	6.00×10-20	0.3404	0.3767	0.638
rs7923866	10	92722319	C	T	0.306961	3.39×10-2	-0.083894	Y_RNA - EXOC6	0.378775	-0.0972	9.00×10-40	0.0416	0.3748	0.6319
rs2497306	10	92725454	A	C	0.478196	1.95×10-2	0.0857193	Y_RNA - EXOC6	0.3411	0.1093	9.00×10-12	0.1868	0.5119	0.2699
rs10787287	10	110887437	C	T	0.711036	3.74×10-2	0.0827035	PDCD4	0.7589	0.036	7.00×10-11	0.6301	0.7873	0.7055
rs7895872	10	110918899	G	T	0.692776	1.69×10-2	0.0939415	BBIP1	0.6775	0.0306	1.00×10-13	0.5416	0.7654	0.5348
rs34872471	10	112994312	T	C	0.364623	8.96×10-15	0.28771	TCF7L2	N/A	0.153263	1.00×10-94	0.3116	0.3151	0.2996
rs7901695	10	112994329	T	C	0.372942	1.29×10-14	0.285139	TCF7L2	0.038	0.120574	8.00×10-62	0.4365	0.3439	0.2955
rs35198068	10	112995025	T	C	0.36563	2.41×10-15	0.293727	TCF7L2	N/A	0.0827854	5.00×10-65	0.3056	0.3171	0.2996
rs4506565	10	112996282	A	T	0.374124	1.27×10-14	0.285369	TCF7L2	0.0412355	0.318065	2.00×10-47	0.4349	0.3459	0.3037
rs7903146	10	112998590	C	T	0.361077	6.27×10-16	0.300487	TCF7L2	0.2921	0.28	3.00×10-695	0.2602	0.3171	0.2986
rs4267006	10	112999020	G	T	0.288967	4.18×10-10	0.245939	TCF7L2	0.2206	0.2873	1.56×10-230	0.0106	0.2505	0.1953
rs55899248	10	113013849	A	G	0.290813	2.44×10-8	0.219391	TCF7L2	0.2208	0.2844	4.48×10-227	0.0371	0.2465	0.1994
rs12244851	10	113014167	C	T	0.370117	1.39×10-10	0.23903	TCF7L2	0.3202	0.2551	6.92×10-213	0.3631	0.3469	0.2935
rs36090025	10	113014674	A	C	0.357443	2.97×10-11	0.248215	TCF7L2	0.2991	0.2754	6.08×10-242	0.1838	0.3171	0.2587
rs55853916	10	113022191	G	C	0.300438	5.46×10-9	0.22672	TCF7L2	0.2208	0.2844	2.33×10-227	0.0204	0.2455	0.1994
rs55972445	10	113023031	G	T	0.30127	5.53×10-9	0.226387	TCF7L2	0.2208	0.2841	7.23×10-227	0.0325	0.2465	0.1994
rs7074440	10	113025665	G	A	0.363923	3.57×10-12	0.258088	TCF7L2	0.2996	0.2817	3.03×10-261	0.1694	0.3171	0.2577
rs12243326	10	113029056	T	C	0.343389	1.93×10-12	0.26472	TCF7L2	0.2817	0.2622	9.44×10-218	0.3154	0.2853	0.2209
rs12260037	10	113031731	C	T	0.33796	1.94×10-12	0.265951	TCF7L2	0.2827	0.2595	2.61×10-209	0.2806	0.2863	0.2209
rs61872784	10	113039134	T	A	0.333975	2.58×10-12	0.265466	TCF7L2	0.281	0.2573	4.13×10-211	0.2005	0.2863	0.2198
rs56087297	10	113039413	A	G	0.330123	2.27×10-12	0.266598	TCF7L2	0.2807	0.2668	8.95×10-227	0.0976	0.2853	0.2209
rs12255372	10	113049143	G	T	0.343739	2.76×10-11	0.250809	TCF7L2	0.2872	0.2643	7.97×10-262	0.3018	0.2922	0.2209
rs4918789	10	113062048	T	G	0.550701	1.73×10-7	0.190198	TCF7L2	0.4438	0.0978	5.34×10-41	0.8434	0.4642	0.3722
rs10787518	10	114062119	T	A	0.395403	4.45×10-2	-0.0743032	ADRB1 - RNU6-709P	0.5505	-0.0292	9.00×10-09	0.112	0.4602	0.5665
rs4930045	11	2175194	T	C	0.794834	1.05×10-2	-0.11325	MIR4686 - ASCL2	N/A	-0.0525298	4.00×10-15	0.6014	0.6461	0.8323
rs7482891	11	2175882	A	G	0.782837	2.27×10-3	-0.132862	MIR4686 - ASCL2	N/A	N/A	7.00×10-11	0.5514	0.6471	0.8313
rs4929965	11	2176056	A	G	0.758581	8.06×10-4	-0.142159	MIR4686 - ASCL2	0.6147	-0.0676	5.00×10-57	0.2458	0.6421	0.8313
rs11043003	11	2181924	T	C	0.189842	2.94×10-2	0.0999504	MIR4686 - ASCL2	0.082	0.045323	1.00×10-16	0.4198	0.2356	0.1431
rs116549635	11	2269820	G	A	0.0426856	1.42×10-3	0.284079	ASCL2	0.057	N/A	1.00×10-09	0.0764	0.0149	0.0317
rs80102379	11	2612947	G	T	0.0327933	1.06×10-2	-0.267757	KCNQ1OT1, KCNQ1	N/A	-0.0606978	5.00×10-10	0.0015	0.0288	0.0409
rs231361	11	2670270	G	A	0.230648	1.15×10-2	0.109617	KCNQ1OT1, KCNQ1	N/A	0.0374265	1.00×10-49	0.3268	0.2435	0.4765
rs163184	11	2825839	T	G	0.479116	7.51×10-3	0.0954493	KCNQ1	0.493	0.079	5.00×10-14	0.1384	0.493	0.4928
rs2237895	11	2835964	A	C	0.411559	3.26×10-3	0.106233	KCNQ1	0.4231	0.0725	3.00×10-54	0.1452	0.4195	0.3978
rs234866	11	2836667	G	A	0.291769	1.55×10-2	-0.0961386	KCNQ1	N/A	-0.0211893	4.00×10-25	0.0983	0.2952	0.3252
rs3816605	11	47835701	T	C	0.421891	1.91×10-2	-0.0858964	NUP160	0.4355	-0.0318	9.00×10-14	0.0847	0.4344	0.5307
rs1783541	11	65527328	C	T	0.268389	4.66×10-2	0.0812037	SCYL1	0.2028	0.0484	4.00×10-17	0.1316	0.1948	0.0951
rs1387153	11	92940662	C	T	0.319264	2.08×10-6	0.183675	SNRPGP16 - MTNR1B	N/A	0.0374265	8.00×10-15	0.388	0.2873	0.3691
rs10830963	11	92975544	C	G	0.279116	1.98×10-7	0.207414	MTNR1B	0.3057	0.0731	1.00×10-66	0.0272	0.2883	0.4264
rs11063028	12	4191006	T	C	0.26042	3.13×10-2	0.0894038	HSPA8P5 - CCND2-AS1	0.18	0.0253059	9.00×10-11	0.2005	0.1779	0.1912
rs1127787	12	27714794	G	A	0.115324	3.64×10-2	-0.115937	MRPS35	0.15	-0.0253059	1.00×10-11	0.0068	0.173	0.1524
rs2732469	12	48319149	T	A	0.320665	3.43×10-2	-0.0821283	OR10AD1 - H1-7	0.416	-0.0316	5.00×10-14	0.3714	0.4085	0.3691
rs2732480	12	48342520	C	A	0.324299	4.35×10-2	-0.0782332	ZNF641	0.4352	-0.0337	3.00×10-13	0.4191	0.4066	0.3722
rs1872635	12	54147966	A	G	0.336252	1.66×10-2	0.0914787	SMUG1	0.3136	-0.0282	1.00×10-08	0.0325	0.3082	0.2587
rs11107116	12	93584728	G	T	0.121891	2.72×10-2	0.121652	SOCS2 - CRADD	0.219714	0.0467	4.00×10-08	0.0537	0.2117	0.1247
rs7305618	12	120965129	C	T	0.259326	1.88×10-3	-0.127881	HNF1A-AS1	N/A	-0.0569049	2.00×10-08	0.4365	0.2376	0.2914
rs1169288	12	120978847	A	C	0.501007	3.50×10-5	0.149822	HNF1A, HNF1A-AS1	0.323	0.0170333	2.00×10-10	0.0832	0.339	0.4325
rs1169299	12	120991391	T	C	0.564974	5.88×10-3	0.0994951	HNF1A	N/A	N/A	2.00×10-08	0.27	0.4811	0.5481
rs56348580	12	120994314	G	C	0.233625	1.14×10-2	-0.106845	HNF1A	0.3042	-0.0575	2.00×10-30	0.1778	0.3032	0.0757
rs61953351	12	121018813	G	T	0.254422	1.80×10-3	-0.128475	OASL	0.26	-0.072	6.00×10-24	0.2746	0.2594	0.1145
rs7957197	12	121022883	T	A	0.203284	1.65×10-3	-0.139948	OASL	0.1988	-0.075	1.00×10-09	0.1566	0.1988	0.0399
rs3794205	12	121249126	G	A	0.222548	4.40×10-2	-0.086261	CAMKK2	N/A	-0.0293838	4.00×10-08	0.1967	0.2863	0.0757
rs12811407	12	132493112	G	A	0.297811	3.88×10-2	0.0801756	FBRSL1	N/A	0.0211893	7.00×10-15	0.2496	0.2962	0.2546
rs11614914	12	132493708	C	T	0.298117	3.12×10-2	0.0835416	FBRSL1	0.2967	0.0394	3.00×10-19	0.2549	0.2962	0.2546
rs4287436	13	109288515	T	C	0.68148	1.00×10-2	0.0993848	LINC00370	N/A	N/A	9.00×10-09	0.4864	0.6213	0.6063
rs9555581	13	109291844	C	T	0.352758	5.19×10-3	-0.105196	LINC00370	0.3898	-0.0296	4.00×10-10	0.4932	0.3837	0.4867
rs7987740	13	109294865	T	C	0.350293	4.79×10-3	-0.106141	LINC00370	0.3906	-0.0170333	4.00×10-08	0.4932	0.3847	0.4867
rs723355	14	46834888	G	A	0.378929	4.49×10-2	0.0741772	RPL10L - MDGA2	0.4376	-0.0237	2.00×10-09	0.1362	0.5139	0.4356
rs112324411	14	100792247	C	T	0.02662	2.84×10-2	-0.24334	MEG3	0.0623	-0.0729	1.00×10-12	0.0023	0.0755	0.0245
rs11073333	15	38528446	G	A	0.606314	8.45×10-5	-0.145676	RASGRP1	0.5282	-0.0575	5.00×10-11	0.8238	0.7893	0.7444
rs7403531	15	38530704	T	C	0.613354	1.08×10-4	-0.144104	RASGRP1	0.654	-0.0413927	4.00×10-09	0.8487	0.7833	0.7413
rs8043085	15	38535939	G	T	0.395709	4.60×10-5	0.150633	RASGRP1	0.3025	0.0407	9.00×10-22	0.211	0.2217	0.2812
rs8032939	15	38541832	T	C	0.444877	2.54×10-5	0.152385	RASGRP1	0.246	0.0253059	4.00×10-14	0.7405	0.2416	0.3579
rs11639470	15	39346970	C	G	0.322285	2.66×10-2	-0.0861521	C15orf54	0.4531	-0.0266	1.00×10-08	0.0166	0.4543	0.2045
rs7169799	15	49501823	T	C	0.27894	2.58×10-2	0.0885528	FAM227B	0.4477	0.0213	3.00×10-08	0.0938	0.4742	0.3926
rs2435907	15	57041218	A	G	0.471823	4.96×10-2	-0.0706828	TCF12	0.4112	-0.0285	1.00×10-09	0.4894	0.4235	0.5092
rs2290203	15	90968837	G	A	0.202145	1.85×10-2	0.105459	PRC1-AS1, PRC1	0.3002	0.0506	2.00×10-31	0.4365	0.2147	0.3722
rs8026714	15	90979023	G	A	0.132531	4.68×10-2	0.104914	PRC1-AS1, PRC1	0.486	0.0293838	1.00×10-22	0.236	0.1382	0.2106
rs73541251	16	20320415	C	G	0.0516637	4.60×10-2	0.164162	GP2	0.0742744	0.112911	6.00×10-11	0.3003	0.0398	0.0573
rs4632135	16	20326562	T	C	0.0507005	2.22×10-2	0.188924	GP2	N/A	0.0832	5.00×10-08	0.2859	0.0219	0.0491
rs77258096	16	75209874	C	A	0.150902	1.70×10-2	-0.118719	CTRB2 - CTRB1	0.101383	-0.1171	2.00×10-18	0.1021	0.1213	0.1411
rs4384608	16	87822818	C	T	0.625	4.79×10-2	0.0727013	KLHDC4 - SLC7A5	0.5924	-0.0266	4.00×10-10	0.8328	0.5547	0.8313
rs4925109	17	17758488	A	G	0.546935	2.20×10-2	-0.0835664	RAI1	0.6836	-0.0211893	3.00×10-12	0.5915	0.6501	0.2188
rs11657964	17	37740776	G	A	0.451156	4.83×10-2	0.0716171	HNF1B, HNF1B	0.4043	0.0589	1.00×10-36	0.5567	0.3936	0.2638
rs12454712	18	63178651	T	C	0.333844	4.59×10-2	-0.0779711	BCL2	0.4059	-0.0424	2.00×10-27	0.205	0.3857	0.547
rs9384	19	12899829	G	T	0.344746	1.13×10-2	-0.0965561	GCDH, SYCE2	0.3434	-0.0404	8.00×10-23	0.261	0.3241	0.2669
rs3111316	19	12927601	G	A	0.611165	4.26×10-2	0.0750996	FARSA	0.5884	0.0442	3.00×10-21	0.4206	0.6252	0.6943
rs10401969	19	19296909	T	C	0.0642294	2.98×10-2	0.158121	SUGP1	0.0765858	0.0921	4.00×10-12	0.1808	0.0706	0.1166
rs6857	19	44888997	C	T	0.0620403	2.40×10-2	0.170104	NECTIN2	0.156	-0.049218	7.00×10-09	0.053	0.165	0.1462
rs8107527	19	45655159	G	A	0.345753	1.83×10-3	0.115692	RN7SL836P - GIPR	0.3755	0.0542	4.00×10-41	0.388	0.2962	0.3374
rs8108269	19	45655255	T	G	0.345665	1.65×10-3	0.116842	RN7SL836P - GIPR	0.281015	0.0644	3.00×10-16	0.3986	0.2952	0.3384
rs2238689	19	45675403	T	C	0.485552	6.23×10-3	0.0972408	GIPR	N/A	0.0170333	1.00×10-11	0.5348	0.4284	0.4223
rs6122888	20	50210343	T	C	0.524343	2.24×10-2	-0.0826933	CEBPB - PELATON	N/A	-0.0466	1.00×10-13	0.8064	0.4692	0.4479
rs13040225	20	50214235	A	T	0.48866	3.81×10-2	-0.0747586	CEBPB - PELATON	0.4649	-0.0329	1.00×10-17	0.4834	0.4692	0.4652
rs11699802	20	50215598	C	T	0.495447	4.86×10-2	-0.0710994	CEBPB - PELATON	0.4641	-0.0170333	2.00×10-11	0.4917	0.4692	0.4642
rs5762925	22	28973410	A	C	0.38345	8.99×10-3	0.0964582	ZNRF3	0.3776	0.0267	8.00×10-12	0.2617	0.3529	0.3916
rs41278853	22	30020538	A	G	0.0131786	4.21×10-2	-0.324799	HORMAD2-AS1, MTMR3	0.074	-0.0374265	6.00×10-13	0.0681	0.0626	0.0061
