# Supplementary material for: Genome-wide association study and trans-ethnic meta-analysis identify novel susceptibility loci for type 2 diabetes mellitus
Source: BMC Med Genomics. 2024 Apr 29;17:115. doi: 10.1186/s12920-024-01855-1 (PMC11059680; doi:10.1186/s12920-024-01855-1)
Supplement: Supplementary file 4 — Supplementary Table 3 [file 12920_2024_1855_MOESM4_ESM.xlsx]

## Sheet: Supplementary Table 3
Supplementary Table 3. Genome wide signficant variants from the trans-ethnic meta-analysis
Chr	Pos	SNP	Risk Allele	Other Allele	Meta-analysis
					Fixed Effects
(GRCh38)	(GRCh38)				BETA	StdErr	P value
1	20362057	rs12566008	C	T	-0.0339	0.0058	3.77e-09
1	20367341	rs76883690	T	G	0.0322	0.0058	2.15e-08
1	20367649	rs79793584	T	C	0.0323	0.0058	1.95e-08
1	20367963	rs113716054	T	G	0.0325	0.0058	1.6e-08
1	20368995	rs78021092	T	G	0.0321	0.0058	2.49e-08
1	20369973	rs80024955	T	C	0.0319	0.0058	2.84e-08
1	20375012	rs75371477	A	G	0.0317	0.0058	3.77e-08
1	20377810	rs12045249	C	G	0.034	0.0059	5.93e-09
1	20378095	rs10916778	C	T	-0.0284	0.0051	1.94e-08
1	20380660	rs10916780	G	A	-0.0349	0.0058	1.27e-09
1	20384050	rs10799632	G	T	-0.0311	0.0051	7.25e-10
1	20388707	rs927742	T	C	0.0312	0.0051	6.52e-10
1	20402396	rs912813	A	T	0.0331	0.0051	5.5e-11
1	20404354	rs11577874	G	A	-0.0321	0.005	9.87e-11
1	20404624	rs10916785	C	T	-0.0325	0.005	5.96e-11
1	20405589	rs10916786	G	A	-0.0314	0.005	2.37e-10
1	20405927	rs7523815	A	G	0.0319	0.005	1.23e-10
1	20406743	rs10916788	G	C	-0.0279	0.005	1.76e-08
1	20406883	rs10753498	C	T	-0.0285	0.005	9.37e-09
1	20407506	rs7552827	G	C	-0.0288	0.005	5.97e-09
1	20407875	rs79769326	A	C	0.0283	0.005	1.15e-08
1	20408318	rs12124972	C	T	-0.0287	0.005	6.69e-09
1	20408577	rs58077272	A	G	0.0288	0.005	6.46e-09
1	20408743	rs1925670	G	T	-0.029	0.005	5.13e-09
1	39084949	rs7546735	C	T	0.0405	0.0062	4.5e-11
1	39085816	rs72634501	C	T	0.0555	0.0062	5.18e-19
1	39087291	rs72634502	T	C	-0.0584	0.0062	7.1e-21
1	39088362	rs147860177	G	T	0.0586	0.0061	1.39e-21
1	39092016	rs4660401	A	G	0.031	0.005	4.14e-10
1	39094578	rs112646560	T	C	-0.061	0.0062	1.46e-22
1	39096955	rs112566467	T	C	-0.0601	0.0063	2.62e-21
1	39099258	rs113603865	T	C	-0.0598	0.0063	3.66e-21
1	39101094	rs141752713	T	C	-0.0478	0.0057	2.86e-17
1	39103899	rs2282231	T	C	-0.0563	0.0061	4.9e-20
1	39105539	rs13374459	C	T	0.0359	0.0053	1.89e-11
1	39106320	rs72660086	G	T	0.0601	0.0062	6.36e-22
1	39107547	rs7555014	A	C	-0.0656	0.0116	1.63e-08
1	39110310	rs2036465	C	A	-0.0568	0.0061	2.34e-20
1	39110949	rs67637163	G	T	0.0596	0.0062	1.24e-21
1	39112860	rs4660165	G	A	0.0601	0.0062	5.69e-22
1	39113314	rs4660416	G	A	0.0603	0.0062	4.29e-22
1	39121606	rs6684217	T	C	0.0472	0.0055	4.93e-18
1	39121716	rs112205225	C	A	0.0637	0.0063	2.78e-24
1	39123295	rs7555609	C	T	-0.0479	0.0055	1.6e-18
1	39124737	rs1472662	T	G	-0.0638	0.0063	2.25e-24
1	39126107	rs4660443	T	C	-0.0637	0.0063	2.53e-24
1	39137083	rs67916282	A	T	-0.0633	0.0064	2.57e-23
1	39146568	rs4660475	G	A	0.0641	0.0063	1.28e-24
1	39146821	rs590214	G	A	0.0463	0.0055	1.91e-17
1	39146885	rs66848709	C	T	0.0643	0.0063	1.04e-24
1	39150610	rs67452844	G	A	0.053	0.0057	8.68e-21
1	39151018	rs67062906	G	C	0.064	0.0063	1.56e-24
1	39152884	rs67408364	G	A	0.0649	0.0063	3.51e-25
1	39156916	rs67758468	G	A	0.0536	0.0057	3.07e-21
1	39163208	rs143026914	A	G	-0.0828	0.0114	3.27e-13
1	39163390	rs66531516	A	G	-0.064	0.0063	1.68e-24
1	39165625	rs661316	A	G	-0.0459	0.0055	3.74e-17
1	39173981	rs1537817	T	C	-0.0647	0.0063	4.89e-25
1	39174072	rs1126313	A	C	-0.0647	0.0063	5.55e-25
1	39177710	rs16825887	A	G	-0.0648	0.0063	4.02e-25
1	39178040	rs2455648	T	C	-0.047	0.0055	6.92e-18
1	39181115	rs112672438	T	C	-0.0645	0.0063	6.62e-25
1	39181366	rs1537818	A	G	0.0416	0.0053	2.41e-15
1	39181948	rs112824904	T	C	-0.0644	0.0063	8.15e-25
1	39183526	rs16825921	T	A	0.0648	0.0063	4.7e-25
1	39188322	rs2484133	C	T	0.0464	0.0055	1.71e-17
1	39188700	rs57214150	C	G	-0.0641	0.0063	1.3e-24
1	39195175	rs3931300	G	A	-0.0436	0.0053	1.15e-16
1	39196836	rs16825939	A	G	-0.0645	0.0063	7.73e-25
1	39196946	rs16825942	A	G	-0.0647	0.0063	4.88e-25
1	39202343	rs67020650	C	T	0.0644	0.0063	8.61e-25
1	39203010	rs72637904	T	C	-0.0627	0.0066	1.17e-21
1	39203865	rs72661925	A	T	-0.0644	0.0063	7.79e-25
1	39206873	rs17491275	G	T	0.0629	0.0067	3.42e-21
1	39209650	rs72661927	G	A	0.0645	0.0063	6.74e-25
1	39213318	rs4660543	G	A	0.0649	0.0063	3.69e-25
1	39213730	rs4660546	C	T	0.0646	0.0063	6.36e-25
1	39217626	rs72637905	T	C	-0.0647	0.0063	4.79e-25
1	39220538	rs112139327	C	A	0.0649	0.0063	3.44e-25
1	39222403	rs2036463	A	G	-0.0647	0.0063	4.74e-25
1	39222570	rs2036464	G	A	0.0647	0.0063	4.86e-25
1	39222787	rs4660550	A	T	0.0447	0.0053	1.94e-17
1	39222880	rs905381	G	T	0.0647	0.0063	5.47e-25
1	39228846	rs111701080	T	G	-0.0642	0.0063	1.24e-24
1	39229626	rs72661935	T	A	0.0799	0.0122	6.65e-11
1	39238175	rs16837533	A	G	-0.0632	0.0066	5.65e-22
1	39242630	rs72637906	A	G	-0.0646	0.0062	1.03e-25
1	39243031	rs67886352	A	G	-0.0647	0.0062	9.2e-26
1	39244787	rs60323161	C	T	0.0648	0.0062	7.71e-26
1	39246258	rs66727439	T	C	-0.0647	0.0062	9.25e-26
1	39247976	rs111254532	C	T	0.0646	0.0063	5.61e-25
1	39248188	rs16826000	T	G	-0.0652	0.0064	1.23e-24
1	39248566	rs11205823	A	T	0.0444	0.0053	2.81e-17
1	39251230	rs16826009	G	A	0.0645	0.0062	1.28e-25
1	39253847	rs16826012	C	T	0.0628	0.0066	1.16e-21
1	39254140	rs66880209	A	G	-0.0623	0.0066	2.1e-21
1	39256542	rs4660208	G	A	0.0642	0.0062	2.07e-25
1	39260510	rs2246257	A	G	0.0457	0.0055	5.06e-17
1	39264500	rs1889830	G	A	-0.0461	0.0054	7.87e-18
1	39265878	rs4660214	C	T	0.0639	0.0063	1.82e-24
1	39270662	rs4660603	G	C	0.0646	0.0062	1.08e-25
1	39282599	rs3818806	A	G	-0.0644	0.0062	1.5e-25
1	39282867	rs2484751	A	C	0.0459	0.0054	9.86e-18
1	39282990	rs41270799	A	G	-0.0643	0.0062	1.9e-25
1	39292127	rs16826036	C	G	-0.0646	0.0063	5.68e-25
1	39292962	rs16826038	A	G	-0.0646	0.0063	5.85e-25
1	39293283	rs2484749	G	A	-0.0473	0.0054	1.05e-18
1	39296531	rs111797516	G	A	0.0643	0.0063	9.25e-25
1	39297217	rs61782157	T	C	-0.0649	0.0063	3.57e-25
1	39300369	rs41270803	G	A	0.0649	0.0063	3.56e-25
1	39303328	rs61783376	C	T	0.065	0.0063	3.37e-25
1	39304555	rs4660636	C	T	0.0642	0.0064	5.55e-24
1	39304606	rs4660637	T	C	-0.065	0.0063	3.21e-25
1	39311487	rs61783378	A	G	-0.065	0.0063	3.23e-25
1	39319216	rs72661956	C	G	-0.0654	0.0067	8.79e-23
1	39326204	rs16826068	C	G	-0.0656	0.0067	6.96e-23
1	39331383	rs16826069	G	A	0.0557	0.0058	4.69e-22
1	39336143	rs41270807	C	A	0.0675	0.0063	4.73e-27
1	39341786	rs4660669	C	A	-0.043	0.0054	1.05e-15
1	39345533	rs111623477	T	C	-0.0662	0.0067	2.95e-23
1	39346846	rs16826087	T	C	-0.0676	0.0063	3.96e-27
1	39349288	rs3754346	T	C	-0.0675	0.0063	4.03e-27
1	39349471	rs16826093	A	T	-0.0675	0.0063	4.56e-27
1	39349672	rs41270811	A	G	-0.0673	0.0063	6.09e-27
1	39351269	rs61779274	G	C	0.0675	0.0063	4.29e-27
1	39352380	rs17264671	C	A	0.0676	0.0063	4.03e-27
1	39353831	rs4660690	A	G	-0.0674	0.0063	4.92e-27
1	39354638	rs61779275	T	C	-0.0662	0.0063	4.4e-26
1	39359766	rs61779276	T	C	-0.0673	0.0063	6.7e-27
1	39366096	rs72661961	G	A	0.0674	0.0063	4.93e-27
1	39367863	rs61779277	A	G	-0.0675	0.0063	4.32e-27
1	39368945	rs61779278	G	A	0.0672	0.0063	7.15e-27
1	39370145	rs2296172	G	A	0.0673	0.0063	6.03e-27
1	39371430	rs61779279	T	C	-0.0675	0.0063	4.28e-27
1	39371672	rs2490945	C	T	0.043	0.0054	1.01e-15
1	39374632	rs61779282	G	C	0.0662	0.0067	3.02e-23
1	39375096	rs61779283	T	C	-0.0678	0.0063	2.58e-27
1	39376771	rs621807	A	G	-0.0425	0.0055	6.07e-15
1	39377018	rs76111861	T	G	-0.0674	0.0063	5.19e-27
1	39380918	rs72661965	C	A	0.0674	0.0063	5.43e-27
1	39382675	rs6668369	G	C	0.0673	0.0063	5.85e-27
1	39389505	rs61779284	A	G	-0.0679	0.0063	2.41e-27
1	39391520	rs3768299	A	G	-0.0676	0.0063	3.68e-27
1	39397543	rs4660732	T	C	-0.0678	0.0063	2.55e-27
1	39401383	rs61779285	T	C	-0.0677	0.0063	2.91e-27
1	39405121	rs3768301	T	C	-0.0678	0.0063	2.49e-27
1	39408867	rs113214136	T	G	-0.068	0.0064	1.18e-26
1	39414647	rs3768302	G	T	0.0678	0.0063	2.43e-27
1	39415796	rs17343193	A	T	-0.0678	0.0063	2.51e-27
1	39420091	rs61779300	A	G	-0.0679	0.0063	2.36e-27
1	39439916	rs2018212	C	T	0.0677	0.0063	3.26e-27
1	39440201	rs4660751	T	C	-0.0665	0.0064	1.42e-25
1	39443883	rs72661980	A	G	-0.0886	0.0111	1.35e-15
1	39447679	rs2296173	G	A	0.0677	0.0063	3.2e-27
1	39448418	rs3118014	A	G	-0.0675	0.0063	4.56e-27
1	39449537	rs1985076	C	T	0.0675	0.0063	4.16e-27
1	39456139	rs61779305	C	G	-0.0695	0.0079	8.6e-19
1	39456754	rs61779306	A	G	-0.0663	0.0064	2.03e-25
1	39457212	rs599892	G	C	0.0428	0.0053	3.68e-16
1	39458726	rs2296175	A	G	-0.0666	0.0064	1.14e-25
1	39463568	rs7554206	C	T	-0.0428	0.0053	3.63e-16
1	39472585	rs61779308	T	C	-0.0682	0.0064	8.78e-27
1	39474827	rs61779309	C	T	0.0684	0.0064	5.44e-27
1	39476625	rs61779310	G	C	0.066	0.0063	5.3e-26
1	39478577	rs61779313	C	T	0.0662	0.0063	4.34e-26
1	39482667	rs61779314	T	C	-0.0639	0.0066	2.02e-22
1	39484408	rs1775654	T	C	-0.0424	0.0054	2.43e-15
1	39487795	rs61779328	G	A	0.064	0.0066	1.74e-22
1	39501551	rs61779330	A	G	-0.0667	0.0063	1.55e-26
1	39501608	rs72662001	C	T	0.0665	0.0063	2.38e-26
1	39503387	rs72663503	T	C	-0.0664	0.0063	2.87e-26
1	39505256	rs61779331	A	C	-0.0663	0.0063	3.4e-26
1	39524254	rs710913	C	T	-0.0318	0.005	1.43e-10
1	39525916	rs3738676	T	G	-0.0353	0.0051	3.18e-12
1	39529402	rs755249	T	C	-0.066	0.0063	5.44e-26
1	39537738	rs72663520	T	C	-0.0676	0.0064	2.23e-26
1	39540231	rs72663521	A	G	-0.0672	0.0069	1.01e-22
1	39544563	rs61779359	C	T	0.0677	0.0065	9.34e-26
1	39546018	rs41270829	T	G	-0.067	0.0069	1.33e-22
1	39546558	rs61781362	T	C	-0.0675	0.0065	1.3e-25
1	39546761	rs61781363	T	C	-0.0675	0.0065	1.31e-25
1	39552837	rs4660808	T	C	-0.0672	0.0065	2.05e-25
1	39553919	rs61781364	G	A	0.0674	0.0065	1.55e-25
1	39554832	rs1180333	C	T	-0.0405	0.0057	7.92e-13
1	39556810	rs76207570	T	C	-0.067	0.0065	2.88e-25
1	39557105	rs17264866	G	C	0.0674	0.0065	1.53e-25
1	39557375	rs72637908	A	T	-0.0429	0.0055	4.09e-15
1	39562508	rs4660293	G	A	0.0666	0.0065	6.2e-25
1	39566567	rs3768320	C	T	-0.0404	0.0057	9.37e-13
1	39568233	rs58302493	A	G	-0.0749	0.0074	2.3e-24
1	39570256	rs3768321	T	G	-0.0737	0.0068	1.02e-27
1	39571175	rs2293476	C	G	-0.0682	0.0066	2.34e-25
1	39571682	rs41264487	G	C	0.0663	0.0069	3.94e-22
1	39572230	rs2242500	G	A	0.0373	0.0051	1.8e-13
1	39572899	rs2068663	T	C	-0.0669	0.0065	3.82e-25
1	39573264	rs16826349	A	G	-0.0371	0.0051	2.38e-13
1	39574035	rs12028034	A	G	-0.0383	0.0051	4.08e-14
1	39578080	rs61781368	G	C	0.0656	0.0069	9.89e-22
1	39578100	rs12064914	A	G	-0.0671	0.0065	2.8e-25
1	39579628	rs61781370	C	A	0.067	0.0065	3e-25
1	39580421	rs111768751	A	G	-0.0658	0.0064	1.66e-24
1	39581225	rs12037073	T	C	0.0389	0.0057	6.16e-12
1	39582337	rs11206374	A	G	-0.0673	0.0065	1.94e-25
1	39583512	rs11206378	A	G	0.0285	0.005	9.92e-09
1	39583839	rs4660846	T	C	0.039	0.0057	5.05e-12
1	39584831	rs7539261	T	A	-0.0401	0.0057	1.27e-12
1	39584896	rs7539279	G	A	-0.0389	0.0057	5.66e-12
1	39586436	rs61781371	G	C	0.0667	0.0065	5.29e-25
1	39587137	rs9729677	G	T	-0.0389	0.0057	5.57e-12
1	39587326	rs11206387	G	A	-0.0402	0.0057	1.13e-12
1	39587421	rs61781373	C	A	0.065	0.0071	9.59e-20
1	39587969	rs2695324	A	G	-0.0392	0.0057	3.91e-12
1	39588827	rs11206390	G	A	0.0393	0.0057	3.54e-12
1	39591871	rs113825410	G	A	0.0672	0.0066	1.06e-24
1	39594106	rs2746056	G	A	0.0281	0.0051	3e-08
1	39594353	rs76841360	A	G	-0.0643	0.0065	2.21e-23
1	39594801	rs4660303	A	G	-0.0662	0.0066	5.06e-24
1	39599289	rs12037222	A	G	-0.0647	0.0066	5.15e-23
1	39599944	rs74504886	A	G	-0.0652	0.0067	4.57e-22
1	39604267	rs3916164	A	G	-0.0523	0.006	1.73e-18
1	39609695	rs11206430	G	A	0.0359	0.0053	9.01e-12
1	39609786	rs61781377	T	C	-0.0646	0.0069	4.46e-21
1	39610222	rs61781390	A	G	-0.0651	0.0066	3.07e-23
1	39611108	rs28788506	A	G	-0.036	0.0053	8.16e-12
1	39611865	rs61781391	A	G	-0.0654	0.0067	8.17e-23
1	39613442	rs4660311	G	A	0.0358	0.0053	1.11e-11
1	39613574	rs4660877	T	C	-0.0415	0.0056	8.85e-14
1	39617969	rs61781392	A	C	-0.0644	0.0067	3.5e-22
1	39620685	rs61232586	T	G	-0.0647	0.0067	2.39e-22
1	39622092	rs61781393	A	G	-0.065	0.0067	1.46e-22
1	39622371	rs17343290	A	G	-0.0633	0.007	2.75e-19
1	45556770	rs9429085	A	G	-0.0276	0.005	2.54e-08
1	45557684	rs3790585	T	A	-0.0353	0.0059	2.74e-09
1	45558263	rs3014220	T	C	-0.027	0.0049	2.74e-08
1	45558782	rs3014219	A	G	-0.0276	0.0049	1.42e-08
1	45558833	rs592214	A	G	-0.0277	0.0049	1.26e-08
1	45558854	rs2991975	G	A	0.0271	0.0049	2.52e-08
1	45560656	rs3014218	C	A	0.0278	0.0049	1.11e-08
1	45561683	rs512083	C	T	0.0282	0.005	1.29e-08
1	45570088	rs3014216	T	A	0.0266	0.0049	4.51e-08
1	45571288	rs514595	C	T	0.0341	0.0059	9.6e-09
1	45571685	rs518216	T	C	-0.0325	0.0058	2.78e-08
1	45571722	rs659437	C	T	0.0319	0.0058	4.96e-08
1	45571886	rs2934858	C	T	0.0269	0.0049	3.22e-08
1	45573405	rs499600	G	T	0.0339	0.0059	1.22e-08
1	45573940	rs2934857	A	G	-0.0268	0.0049	3.59e-08
1	45580835	rs11211142	G	T	0.0287	0.0053	4.7e-08
1	45607817	rs2230657	A	G	-0.0269	0.0049	3.18e-08
1	45614858	rs2991985	C	T	0.0268	0.0049	3.37e-08
1	45624542	rs3014238	G	A	0.0273	0.0049	1.97e-08
1	45628564	rs4391704	G	A	-0.0291	0.005	4.39e-09
1	45629600	rs1135812	C	T	-0.0309	0.0053	3.81e-09
1	45630304	rs6703748	A	G	0.0304	0.0053	7.06e-09
1	45634509	rs6699418	A	G	0.0288	0.0051	1.19e-08
1	45634650	rs10890333	C	T	-0.0292	0.0053	2.56e-08
1	45634706	rs10890334	T	A	-0.0306	0.0053	5.69e-09
1	45634722	rs10890335	C	G	0.0306	0.0053	5.65e-09
1	45635651	rs4431884	T	C	0.0291	0.0051	8.64e-09
1	45636134	rs6694889	C	A	-0.0309	0.0053	4.24e-09
1	45638792	rs12041197	C	T	-0.0305	0.0053	6.29e-09
1	45641250	rs12043945	A	T	0.0294	0.0051	6.21e-09
1	45641571	rs12025613	T	C	0.0305	0.0053	6.18e-09
1	45642196	rs12091503	C	T	-0.0294	0.0053	2.24e-08
1	45642819	rs11211145	C	A	-0.0305	0.0053	6.19e-09
1	45643632	rs5021934	A	G	0.0275	0.0049	1.5e-08
1	45644122	rs11211146	C	T	-0.0309	0.0053	7.68e-09
1	45644422	rs11211147	G	A	-0.0304	0.0053	6.74e-09
1	45644900	rs4660312	G	A	-0.0279	0.0049	9.91e-09
1	45645169	rs4660313	A	G	0.0305	0.0053	6.17e-09
1	45646546	rs11211149	C	T	-0.0304	0.0053	7.31e-09
1	45647080	rs11211151	C	T	-0.0293	0.0053	2.36e-08
1	45647600	rs4468203	C	T	-0.028	0.0049	8.41e-09
1	45648485	rs11211152	T	C	0.0308	0.0053	4.46e-09
1	45648756	rs12045096	G	A	-0.0293	0.0053	2.29e-08
1	45650620	rs4660882	T	C	0.0279	0.0049	1e-08
1	45651489	rs4607935	T	C	0.0309	0.0053	3.98e-09
1	45651513	rs4609469	T	C	0.0294	0.0053	2.06e-08
1	45651820	rs12048866	G	T	-0.0306	0.0053	5.61e-09
1	45653073	rs10789467	G	C	-0.0292	0.0053	2.56e-08
1	45658416	rs6656279	G	C	-0.0281	0.0049	7.95e-09
1	45658855	rs10890337	T	C	0.0295	0.0053	2.05e-08
1	45658886	rs10789468	G	A	-0.0288	0.0051	1.3e-08
1	45658991	rs6671802	G	A	-0.028	0.0049	8.17e-09
1	45660118	rs3811435	A	C	0.0295	0.0053	1.99e-08
1	45660208	rs3811436	C	T	-0.0312	0.0053	2.79e-09
1	45661824	rs12024590	C	A	-0.0306	0.0053	5.45e-09
1	45662684	rs3013597	A	C	0.0278	0.0049	1.09e-08
1	45664107	rs12081175	T	C	0.0307	0.0053	4.94e-09
1	45664197	rs12070775	T	G	0.0308	0.0053	4.41e-09
1	45664580	rs12027622	C	A	-0.0311	0.0053	6.11e-09
1	45664701	rs9793568	A	G	0.0295	0.0053	2.03e-08
1	45666437	rs4415615	T	C	0.0309	0.0053	3.97e-09
1	45667172	rs11211157	C	T	-0.0294	0.0053	2.1e-08
1	45667178	rs11211158	G	C	-0.0294	0.0053	2.11e-08
1	45667927	rs10890340	T	C	0.031	0.0053	3.42e-09
1	45668382	rs6429574	G	A	-0.0289	0.0051	1.07e-08
1	45668544	rs6429575	C	G	0.0296	0.0053	1.82e-08
1	45668962	rs7529699	T	C	0.0311	0.0053	3.1e-09
1	45669306	rs6690926	C	T	-0.0294	0.0053	2.07e-08
1	45669448	rs6699444	C	G	0.0306	0.0053	5.62e-09
1	45671083	rs11211159	T	C	0.0297	0.0053	1.53e-08
1	45672328	rs3013594	C	T	-0.0275	0.0049	1.49e-08
1	45673204	rs10430105	A	G	0.031	0.0053	3.55e-09
1	45673666	rs12041677	A	C	0.0315	0.0053	3.97e-09
1	45676507	rs113828697	G	A	-0.0299	0.0053	1.2e-08
1	45676794	rs8179402	A	C	0.0297	0.0053	1.51e-08
1	45677231	rs66682726	C	G	0.0313	0.0053	2.51e-09
1	45678119	rs8179296	A	G	0.0298	0.0053	1.39e-08
1	45680558	rs6662164	A	T	0.0311	0.0053	6.17e-09
1	45681568	rs10890341	A	C	0.0312	0.0053	2.75e-09
1	45682466	rs11211161	C	A	-0.0313	0.0053	2.48e-09
1	45683537	rs72688483	G	A	-0.0282	0.0049	6.64e-09
1	45683613	rs61784793	A	G	0.0311	0.0053	3.07e-09
1	45684186	rs11211162	G	A	-0.0312	0.0053	2.86e-09
1	45684771	rs4586014	G	A	-0.0308	0.0053	4.46e-09
1	45687531	rs3013595	A	G	0.0285	0.0049	4.57e-09
1	45687876	rs11211163	T	C	0.0296	0.0053	1.81e-08
1	45690416	rs3013596	C	T	-0.028	0.0049	8.66e-09
1	45690820	rs12037803	G	A	-0.0298	0.0053	1.47e-08
1	45691415	rs10890342	T	C	0.031	0.0053	3.46e-09
1	45692041	rs61784795	G	A	-0.0309	0.0053	3.95e-09
1	45692234	rs11211165	T	C	0.0298	0.0053	1.47e-08
1	45692250	rs10890343	T	C	0.0287	0.0051	1.34e-08
1	45692270	rs11211166	A	G	0.0298	0.0053	1.47e-08
1	45692659	rs10789470	G	T	-0.0293	0.0053	2.48e-08
1	45694588	rs6658700	T	C	0.0313	0.0053	2.67e-09
1	45696611	rs6665808	T	C	0.0292	0.0051	7.5e-09
1	45697130	rs12047629	A	G	0.0311	0.0053	3.04e-09
1	45697584	rs61784796	G	A	-0.0296	0.0053	1.79e-08
1	45697975	rs11211168	T	C	0.0307	0.0053	9.15e-09
1	45698061	rs3014247	G	A	-0.0277	0.0049	1.15e-08
1	45698302	rs3014243	A	T	0.0279	0.0049	9.41e-09
1	45699174	rs10749856	T	A	-0.0294	0.0053	2.26e-08
1	45700418	rs10890344	T	C	0.0297	0.0053	1.62e-08
1	45701037	rs11211169	G	A	-0.0311	0.0053	3.04e-09
1	45701189	rs4564187	C	G	0.0296	0.0053	1.81e-08
1	45701534	rs11211170	A	G	0.0307	0.0053	4.98e-09
1	45701861	rs4559551	C	T	-0.0291	0.0053	3e-08
1	45702970	rs11211171	G	A	-0.0308	0.0053	4.43e-09
1	45704426	rs28361459	C	T	-0.0295	0.0053	1.88e-08
1	45704872	rs28438704	A	G	0.0296	0.0053	1.82e-08
1	45705086	rs28623463	C	A	-0.0307	0.0053	4.85e-09
1	45705721	rs28528139	G	A	-0.0296	0.0053	1.65e-08
1	45706329	rs28442079	G	A	-0.0296	0.0053	1.82e-08
1	45706390	rs28370457	T	C	0.0307	0.0053	5.07e-09
1	45709249	rs71500087	C	G	-0.0314	0.0053	2.2e-09
1	45712076	rs61784799	G	A	0.0301	0.0053	1.84e-08
1	45712440	rs61784800	G	A	0.0289	0.0051	1.03e-08
1	45713599	rs61784803	A	C	-0.0294	0.0053	2.18e-08
1	45715534	rs28597977	G	A	0.0308	0.0053	4.28e-09
1	45715632	rs28474773	A	C	-0.0295	0.0053	1.94e-08
1	45716376	rs28564319	C	T	0.0293	0.0053	2.45e-08
1	45717537	rs28432365	G	A	-0.0293	0.0053	2.44e-08
1	45719988	rs28635845	C	T	-0.0272	0.0049	2.25e-08
1	45720010	rs28441217	T	C	0.0309	0.0053	7.52e-09
1	45720378	rs28817701	T	C	0.0296	0.0053	1.77e-08
1	45721648	rs28495425	G	T	-0.0293	0.0053	2.48e-08
1	45721797	rs28406914	C	A	-0.0294	0.0053	2.15e-08
1	45722248	rs28862324	T	C	0.0305	0.0053	6.14e-09
1	45722371	rs28789495	C	T	-0.0294	0.0053	2.17e-08
1	45723242	rs28550303	T	G	0.031	0.0053	3.59e-09
1	45723854	rs28617418	A	T	0.0301	0.0053	1.04e-08
1	45723882	rs28378621	C	T	-0.0277	0.0049	1.26e-08
1	45726310	rs138862596	C	T	-0.0306	0.0053	6e-09
1	45729703	rs28375469	C	T	-0.031	0.0053	3.61e-09
1	45732324	rs28513660	C	T	-0.03	0.0054	3.7e-08
1	45732338	rs28498557	A	G	0.0288	0.0053	3.97e-08
1	45732866	rs28456069	C	T	-0.0291	0.0053	3.08e-08
1	45733412	rs28501477	G	A	-0.0288	0.0053	4.04e-08
1	45736278	rs28545085	A	G	0.0305	0.0053	6.64e-09
1	45736611	rs28719889	T	C	0.0301	0.0053	1.77e-08
1	45738064	rs28812624	A	T	0.0299	0.0053	1.32e-08
1	45740727	rs28647556	A	G	0.0278	0.0049	1.11e-08
1	45740868	rs28507722	G	A	-0.0304	0.0053	6.81e-09
1	45742071	rs28568986	T	C	0.0302	0.0053	8.53e-09
1	45743129	rs61062981	A	G	0.0304	0.0053	6.95e-09
1	45743535	rs28844317	C	T	-0.0271	0.0049	2.61e-08
1	45745675	rs61784824	G	A	-0.0294	0.0053	2.22e-08
1	45745729	rs28607263	T	G	0.0303	0.0053	1.42e-08
1	45747164	rs28641748	G	A	-0.029	0.0053	3.51e-08
1	45747555	rs28396194	T	C	0.0305	0.0053	6.08e-09
1	45747637	rs28752166	A	G	0.0305	0.0053	6.24e-09
1	45748255	rs10890345	T	C	0.0302	0.0053	8.72e-09
1	45749947	rs10789471	A	G	0.03	0.0053	1.06e-08
1	45750903	rs6429576	C	T	-0.0277	0.0049	1.29e-08
1	45751050	rs6697821	G	A	-0.0293	0.0053	2.48e-08
1	45751486	rs4423054	A	T	0.0291	0.0053	3.11e-08
1	45751813	rs4330955	C	G	0.029	0.0053	3.46e-08
1	45752269	rs4274104	C	T	-0.0277	0.0049	1.25e-08
1	45753704	rs11211173	T	C	0.0302	0.0054	1.67e-08
1	45755144	rs11211174	G	C	-0.029	0.0053	3.47e-08
1	45755212	rs11211175	G	C	-0.0287	0.0051	1.33e-08
1	45755327	rs12031182	T	C	0.029	0.0053	3.45e-08
1	45755945	rs10430124	A	G	0.0293	0.0053	2.5e-08
1	45757208	rs12062535	A	G	0.0302	0.0053	1.7e-08
1	45758220	rs10890346	G	A	-0.029	0.0053	3.32e-08
1	45758647	rs56255771	T	C	0.0286	0.0051	1.52e-08
1	45759108	rs11488313	C	G	0.0301	0.0054	1.75e-08
1	45760134	rs56177313	C	A	-0.029	0.0053	3.48e-08
1	45760677	rs11211177	G	A	-0.0303	0.0053	7.79e-09
1	45761400	rs12022141	C	T	-0.029	0.0053	3.44e-08
1	45761894	rs11211178	T	G	0.0291	0.0053	3.12e-08
1	45762410	rs11211179	C	A	-0.0285	0.0051	1.72e-08
1	45762520	rs10157795	A	G	0.0287	0.0051	1.36e-08
1	45762719	rs12025621	A	G	-0.0266	0.0049	4.32e-08
1	45763780	rs111969368	G	C	-0.0291	0.0053	2.93e-08
1	45764175	rs6678444	G	A	-0.0304	0.0053	6.85e-09
1	45764213	rs4660314	C	T	-0.0291	0.0053	3.05e-08
1	45765804	rs34895634	G	A	-0.0291	0.0053	3.12e-08
1	45767051	rs6703960	T	C	-0.0267	0.0049	3.96e-08
1	45768100	rs61784833	C	T	-0.0287	0.0053	4.89e-08
1	45769445	rs7541962	A	G	0.0307	0.0054	9.53e-09
1	45769547	rs7520123	G	C	-0.0292	0.0051	7.88e-09
1	45770426	rs4660883	A	G	0.0294	0.0053	2.22e-08
1	45771128	rs11211181	T	C	0.0288	0.0051	1.25e-08
1	45774498	rs11211182	A	G	0.0342	0.0053	1.69e-10
1	45775685	rs12402590	G	A	-0.0328	0.0053	4e-10
1	45776660	rs10890347	A	T	0.0326	0.0053	5.2e-10
1	45776751	rs10890348	T	G	0.0327	0.0053	4.72e-10
1	45778084	rs4660885	A	G	-0.0279	0.0049	1.01e-08
1	45779973	rs6694302	T	A	-0.0321	0.0053	9.42e-10
1	45780338	rs12125508	G	A	-0.0323	0.0053	7.35e-10
1	45782214	rs10789472	A	G	0.034	0.0053	2.12e-10
1	45782459	rs10789473	T	C	0.0324	0.0053	6.84e-10
1	45782471	rs10749857	T	C	0.034	0.0053	1e-10
1	45782973	rs4626927	T	C	-0.0284	0.0049	5.08e-09
1	45783305	rs7514192	G	A	0.0282	0.0049	6.41e-09
1	45783714	rs11211183	C	T	-0.0321	0.0053	9.85e-10
1	45783715	rs11211184	A	G	0.0337	0.0053	2.85e-10
1	45784283	rs10890349	C	T	-0.0323	0.0053	7.39e-10
1	45784368	rs10789474	T	G	0.0322	0.0053	8.5e-10
1	45784974	rs4275489	T	G	0.034	0.0053	9.94e-11
1	45785201	rs6683500	T	C	-0.028	0.0049	8.48e-09
1	45785253	rs4607936	G	T	-0.0339	0.0053	1.09e-10
1	45786472	rs7540578	T	C	0.0324	0.0053	7.02e-10
1	45787339	rs6690386	T	C	0.0346	0.0053	9.52e-11
1	45789046	rs11211188	A	G	-0.0284	0.0049	5.06e-09
1	45789332	rs6661163	G	A	0.0284	0.0049	5.16e-09
1	45791438	rs4630155	C	G	0.0345	0.0053	1.17e-10
1	45792059	rs4508055	T	A	-0.0345	0.0053	1.15e-10
1	45792487	rs12076580	A	G	0.0345	0.0053	1.15e-10
1	45795912	rs11211189	T	A	0.0274	0.005	3.2e-08
1	45796261	rs7551025	G	A	-0.0335	0.0053	1.75e-10
1	45796457	rs7539800	G	C	-0.034	0.0053	9.19e-11
1	45796706	rs10890350	A	G	0.0335	0.0053	1.83e-10
1	45796879	rs12077916	G	A	-0.0336	0.0053	1.65e-10
1	45800583	rs11211190	T	C	0.0338	0.0053	1.3e-10
1	45800784	rs4390216	T	C	0.0332	0.0053	2.45e-10
1	45801260	rs7524495	C	T	0.0281	0.0049	7.55e-09
1	45805380	rs12411269	T	C	-0.028	0.0049	8.2e-09
1	45807207	rs6672115	C	T	-0.0339	0.0053	1.03e-10
1	45807994	rs10437063	A	G	0.0334	0.0053	2.09e-10
1	45809729	rs6676982	T	A	-0.0337	0.0053	1.46e-10
1	45809976	rs6429580	G	A	-0.0339	0.0053	1.05e-10
1	45813719	rs6701694	A	G	0.0333	0.0053	2.17e-10
1	45816412	rs11211194	T	C	0.0339	0.0053	1.15e-10
1	45816794	rs11211197	T	C	-0.028	0.0049	8.82e-09
1	45817001	rs11211198	A	G	-0.0281	0.0049	7.62e-09
1	45817956	rs10890352	A	G	-0.0281	0.0049	7.68e-09
1	45818574	rs6700597	A	G	-0.0281	0.0049	7.42e-09
1	45819789	rs6695809	C	T	0.0281	0.0049	7.8e-09
1	45819938	rs7546237	C	A	-0.0335	0.0053	1.8e-10
1	45821699	rs4994390	G	A	-0.0336	0.0053	1.54e-10
1	45822197	rs11211199	C	T	0.0284	0.0049	5.04e-09
1	45822680	rs11211200	C	T	-0.0336	0.0053	1.48e-10
1	45823174	rs4376778	G	C	0.0278	0.0049	1.13e-08
1	45823383	rs12094860	G	T	-0.0335	0.0053	1.7e-10
1	45823503	rs12094901	C	T	-0.0341	0.0053	7.97e-11
1	45823744	rs6694340	T	C	-0.0293	0.0049	1.76e-09
1	45824805	rs6697830	A	C	0.0338	0.0053	1.19e-10
1	45824916	rs6672898	A	G	-0.0282	0.0049	6.42e-09
1	45825390	rs12060274	T	G	0.0339	0.0053	1.08e-10
1	45825490	rs12097761	C	T	-0.0339	0.0053	1.07e-10
1	45826682	rs7539932	T	C	-0.0282	0.0049	6.8e-09
1	45826710	rs11211202	T	C	0.0334	0.0053	1.91e-10
1	45830000	rs7526532	T	G	-0.0291	0.0049	2.04e-09
1	45830395	rs6674794	A	G	0.0335	0.0053	3.62e-10
1	45831659	rs4660889	T	C	0.0337	0.0053	1.38e-10
1	45831731	rs61783200	C	T	0.0281	0.0049	7.62e-09
1	45832711	rs10890353	T	G	0.0339	0.0053	1.02e-10
1	45833438	rs12565042	A	C	-0.0292	0.0049	1.96e-09
1	45834517	rs6680380	G	T	0.0282	0.0049	6.91e-09
1	45838505	rs10789475	G	C	0.0289	0.0049	2.95e-09
1	45839675	rs10890354	A	G	-0.0279	0.0049	9.84e-09
1	45840947	rs4298677	A	G	0.0342	0.0053	7.67e-11
1	45841596	rs4606257	A	G	0.034	0.0053	9.13e-11
1	45842137	rs6697557	A	G	-0.0278	0.0049	1.06e-08
1	45843748	rs6701614	C	G	-0.0277	0.0049	1.28e-08
1	45844333	rs10749858	C	G	0.0339	0.0053	1.05e-10
1	45844549	rs12032115	A	G	-0.0278	0.0049	1.13e-08
1	45845603	rs6666743	T	C	-0.029	0.0049	2.52e-09
1	45845951	rs35154628	A	G	-0.0289	0.0049	2.94e-09
1	45846809	rs12739439	C	T	0.0275	0.005	3e-08
1	45848944	rs9787208	A	C	-0.029	0.0049	2.54e-09
1	45849335	rs6680211	G	C	0.0288	0.0049	3.17e-09
1	45849557	rs6680428	T	C	-0.0276	0.0049	1.39e-08
1	45849920	rs11211203	G	A	0.0279	0.0049	9.93e-09
1	45851676	rs10890355	A	G	0.0337	0.0053	1.36e-10
1	45852192	rs11211204	G	A	-0.0336	0.0053	1.49e-10
1	45852513	rs4457512	T	C	-0.0277	0.0049	1.22e-08
1	45852611	rs4579700	C	T	0.0278	0.0049	1.06e-08
1	45853353	rs10890358	A	T	0.0341	0.0053	8.03e-11
1	45853424	rs6429581	A	G	0.0342	0.0053	7.19e-11
1	45853893	rs7547284	G	C	-0.0338	0.0053	1.17e-10
1	45856171	rs6429582	C	T	0.028	0.0049	8.81e-09
1	45856202	rs11211205	T	C	0.0335	0.0053	1.74e-10
1	45859330	rs12145287	G	C	-0.0344	0.0053	5.57e-11
1	45860554	rs4660317	A	G	-0.028	0.0049	8.99e-09
1	45860904	rs6675222	T	G	0.0337	0.0053	1.47e-10
1	45864067	rs4660895	T	C	0.0337	0.0053	1.33e-10
1	45864212	rs6688365	C	G	-0.0277	0.0049	1.19e-08
1	45864751	rs7531911	G	A	-0.0343	0.0053	6.86e-11
1	45867024	rs34694458	A	G	0.0344	0.0053	5.97e-11
1	45867029	rs10158032	C	T	-0.0339	0.0053	1.04e-10
1	45867396	rs6656992	G	C	0.0277	0.0049	1.19e-08
1	45868584	rs11211208	C	A	0.0279	0.0049	9.93e-09
1	45869204	rs4660318	G	A	-0.0336	0.0053	1.5e-10
1	45869640	rs61783220	A	G	-0.0279	0.0049	9.99e-09
1	45869980	rs11211209	G	A	-0.034	0.0053	9.34e-11
1	45870963	rs10890359	G	A	-0.0341	0.0053	8.9e-11
1	45872545	rs7540325	T	A	0.0277	0.0049	1.17e-08
1	45872772	rs10890360	T	C	0.0337	0.0053	1.31e-10
1	45872913	rs7540699	G	A	0.028	0.0049	8.17e-09
1	45875951	rs4660319	T	C	-0.028	0.0049	8.46e-09
1	45876665	rs6682683	G	A	-0.0337	0.0053	1.34e-10
1	45876845	rs11211213	A	G	-0.028	0.0049	8.24e-09
1	45880562	rs10890361	A	T	-0.0278	0.0049	1.06e-08
1	45882141	rs11211215	G	A	-0.0336	0.0053	1.64e-10
1	45882557	rs11211217	G	C	-0.034	0.0053	9.1e-11
1	45884834	rs10789478	T	C	0.0341	0.0053	1.79e-10
1	45885263	rs12139630	G	A	0.0279	0.0049	9.24e-09
1	45886047	rs7550746	A	T	-0.0275	0.0049	1.52e-08
1	45886774	rs12144263	A	G	-0.0279	0.0049	9.16e-09
1	45886828	rs10789479	C	T	-0.0343	0.0053	1.49e-10
1	45886952	rs7553924	C	T	-0.0335	0.0053	1.72e-10
1	45887917	rs4641257	A	G	0.0336	0.0053	1.51e-10
1	45888838	rs6668284	A	G	-0.0279	0.0049	9.99e-09
1	45888923	rs6693336	T	C	0.0336	0.0053	1.49e-10
1	45889407	rs7515491	G	A	0.0289	0.0049	2.91e-09
1	45889836	rs11211218	G	C	-0.0336	0.0053	1.66e-10
1	45890476	rs10890363	G	A	0.0279	0.0049	9.21e-09
1	45892338	rs4539075	T	C	0.0336	0.0053	1.51e-10
1	45893159	rs12409773	G	A	0.0281	0.0049	7.28e-09
1	45893190	rs34444543	A	G	0.0338	0.0053	1.15e-10
1	45893210	rs12410070	C	T	0.028	0.0049	8.72e-09
1	45893214	rs12410071	C	T	0.0282	0.0049	6.41e-09
1	45893676	rs10890365	T	C	0.0336	0.0053	1.52e-10
1	45893806	rs11211219	C	G	0.0339	0.0053	1.05e-10
1	45894382	rs4545281	T	C	-0.028	0.0049	8.46e-09
1	45895505	rs7512395	A	G	0.0343	0.0053	1.48e-10
1	45898208	rs7556436	G	A	0.0279	0.0049	9.2e-09
1	45901088	rs4660321	G	A	0.0277	0.0049	1.15e-08
1	45902085	rs11211222	C	T	-0.0336	0.0053	1.53e-10
1	45903100	rs7527244	G	A	-0.034	0.0053	9.01e-11
1	45904591	rs4524994	G	A	-0.0333	0.0053	2.41e-10
1	45905378	rs28636523	A	G	0.0335	0.0053	3.73e-10
1	45905433	rs6697843	T	C	-0.0273	0.0049	2.03e-08
1	45905814	rs6698247	T	C	-0.0275	0.0049	1.54e-08
1	45905924	rs9787412	T	C	0.0332	0.0053	2.49e-10
1	45906102	rs6675946	T	G	-0.0276	0.0049	1.31e-08
1	45906744	rs4660896	G	A	-0.0333	0.0053	2.39e-10
1	45907016	rs10732844	C	T	-0.0332	0.0053	2.68e-10
1	45907676	rs12133129	T	C	0.0332	0.0053	2.44e-10
1	45908487	rs7526678	G	A	0.0276	0.0049	1.39e-08
1	45909581	rs4553121	A	G	0.0332	0.0053	2.56e-10
1	45911020	rs6690652	T	G	0.0333	0.0053	2.19e-10
1	45912596	rs6686134	G	A	0.0276	0.0049	1.33e-08
1	45914535	rs6695421	C	T	-0.0333	0.0053	2.31e-10
1	45914565	rs12564541	A	G	-0.0277	0.0049	1.27e-08
1	45914933	rs11211223	T	C	0.0337	0.0053	1.34e-10
1	45915178	rs12124847	A	T	0.0332	0.0053	5.42e-10
1	45915458	rs10890367	T	C	-0.027	0.0049	2.7e-08
1	45915560	rs10890368	G	A	-0.0337	0.0053	1.47e-10
1	45915650	rs10890369	T	C	-0.0276	0.0049	1.4e-08
1	45916769	rs61102033	T	G	-0.0273	0.0049	1.98e-08
1	45917180	rs6687301	C	T	-0.033	0.0053	3.23e-10
1	45917911	rs10789481	G	C	0.0271	0.0049	2.5e-08
1	45918469	rs12077974	A	G	0.0337	0.0053	1.34e-10
1	45918654	rs12405451	A	T	-0.0277	0.0049	1.27e-08
1	45918716	rs11211224	A	G	-0.0271	0.0049	2.61e-08
1	45920597	rs6657720	A	G	0.033	0.0053	3.25e-10
1	45921198	rs6660835	A	G	-0.0271	0.0049	2.49e-08
1	45922157	rs7519181	C	G	0.0332	0.0053	2.6e-10
1	45923545	rs10890370	T	C	0.0335	0.0053	1.76e-10
1	45924888	rs7526369	C	G	0.0331	0.0053	2.86e-10
1	45925225	rs10890371	G	T	-0.0327	0.0053	4.74e-10
1	45925348	rs10890372	G	T	-0.0328	0.0053	4.15e-10
1	45926692	rs4074225	C	G	0.0331	0.0053	2.96e-10
1	45927545	rs4297233	C	G	0.033	0.0053	3.28e-10
1	45928083	rs10890373	C	A	-0.0338	0.0053	2.69e-10
1	45928643	rs6656022	G	A	0.027	0.0049	2.81e-08
1	45929417	rs4134386	A	G	-0.0273	0.0049	1.88e-08
1	45929486	rs4134387	T	A	-0.0334	0.0053	1.99e-10
1	45931104	rs12561806	T	C	-0.0272	0.0049	2.24e-08
1	45932269	rs6669522	G	A	0.0272	0.0049	2.13e-08
1	45932710	rs6681068	A	G	0.033	0.0053	3.42e-10
1	45934845	rs11211229	C	A	-0.0331	0.0053	2.8e-10
1	45934918	rs6677007	G	A	0.0273	0.0049	1.89e-08
1	45935306	rs6661593	G	A	0.0275	0.0049	1.65e-08
1	45936235	rs9803784	C	T	-0.0331	0.0053	2.86e-10
1	45936499	rs4660898	G	A	0.0273	0.0049	1.9e-08
1	45937685	rs7533956	A	G	-0.0273	0.0049	1.87e-08
1	45939794	rs28831083	T	C	0.0331	0.0053	2.8e-10
1	45940922	rs10890377	A	G	0.034	0.0053	1.96e-10
1	45941095	rs11211230	T	G	-0.0275	0.0049	1.6e-08
1	45941306	rs10789484	C	G	0.0337	0.0053	1.36e-10
1	45941538	rs34325724	A	G	-0.027	0.0049	2.86e-08
1	45941580	rs35743647	C	T	0.027	0.0049	2.68e-08
1	45941636	rs10789485	T	C	0.0332	0.0053	5.62e-10
1	45942995	rs10789486	G	A	-0.0331	0.0053	2.88e-10
1	45944985	rs10890378	A	G	0.0331	0.0053	2.85e-10
1	45945474	rs11211232	A	G	0.0337	0.0053	2.91e-10
1	45947778	rs7527079	G	C	-0.0333	0.0053	2.22e-10
1	45948026	rs7527298	T	C	0.0331	0.0053	2.88e-10
1	45951983	rs34446427	C	A	-0.0331	0.0053	2.74e-10
1	45953349	rs7522601	A	G	-0.0273	0.0049	2.1e-08
1	45953933	rs4660900	C	T	-0.033	0.0053	3.21e-10
1	45954549	rs10789487	A	G	-0.0272	0.0049	2.13e-08
1	45957883	rs4454479	A	G	0.0331	0.0053	2.75e-10
1	45959192	rs34102169	T	G	-0.0274	0.0049	1.77e-08
1	45960271	rs7517560	G	A	-0.0332	0.0053	2.47e-10
1	45965481	rs12757810	C	G	-0.0271	0.0049	2.4e-08
1	45965568	rs12740503	G	A	0.0274	0.0049	1.82e-08
1	45965949	rs12403666	A	G	0.0337	0.0053	1.44e-10
1	45966134	rs12077546	T	C	0.0331	0.0053	2.85e-10
1	45966460	rs12124291	A	G	0.0331	0.0053	2.86e-10
1	45967430	rs12029972	T	G	0.0377	0.0066	1.43e-08
1	45968318	rs6671754	G	A	-0.0333	0.0053	2.34e-10
1	45968756	rs12067716	A	T	0.0331	0.0053	2.82e-10
1	45972404	rs4076006	T	C	-0.0273	0.0049	1.88e-08
1	45973026	rs4489497	T	C	0.0331	0.0053	3.07e-10
1	45973115	rs11211234	A	C	-0.0274	0.0049	1.81e-08
1	45974703	rs11211235	A	G	0.0331	0.0053	2.88e-10
1	45978095	rs11211236	A	C	0.0331	0.0053	2.8e-10
1	45979159	rs4660328	T	G	0.0328	0.0053	4.18e-10
1	45980199	rs61785613	T	C	0.0331	0.0053	2.79e-10
1	45980375	rs61785614	G	A	-0.0333	0.0053	2.39e-10
1	45981128	rs9793167	A	G	0.0331	0.0053	2.87e-10
1	45981657	rs11211237	C	G	0.0334	0.0053	1.98e-10
1	45983743	rs11211238	A	G	0.0331	0.0053	2.89e-10
1	45983797	rs10890380	G	A	-0.0336	0.0053	1.49e-10
1	45984246	rs4460583	G	C	-0.0334	0.0053	1.95e-10
1	45985531	rs4459051	G	A	-0.0332	0.0053	2.63e-10
1	45986275	rs11211239	G	A	-0.0331	0.0053	2.95e-10
1	45987011	rs11211241	A	T	-0.0271	0.0049	2.37e-08
1	45988386	rs6429588	G	T	-0.0337	0.0053	1.44e-10
1	45991001	rs11211244	A	G	0.0332	0.0053	2.51e-10
1	45991929	rs4660903	G	A	-0.0331	0.0053	2.74e-10
1	45992481	rs4638056	G	T	0.0273	0.0049	1.93e-08
1	45993111	rs4660331	C	A	-0.0342	0.0053	1.7e-10
1	45994214	rs12097799	A	C	0.0335	0.0053	1.68e-10
1	45994374	rs11576305	T	C	-0.0274	0.0049	1.84e-08
1	45995094	rs7534331	T	C	0.033	0.0053	3.1e-10
1	45995697	rs7556615	A	G	-0.0271	0.0049	2.38e-08
1	45995746	rs4660332	A	T	0.0332	0.0053	2.73e-10
1	45995915	rs4660905	G	A	-0.0333	0.0053	2.4e-10
1	45996454	rs4660334	G	T	-0.0332	0.0053	2.54e-10
1	45997209	rs4073846	G	A	0.0272	0.0049	2.14e-08
1	45997340	rs4073847	T	G	0.033	0.0053	3.24e-10
1	45999990	rs6661500	C	T	-0.0336	0.0053	1.65e-10
1	46000171	rs4233500	A	G	-0.0273	0.0049	1.88e-08
1	46000719	rs11579634	T	C	-0.0272	0.0049	2.16e-08
1	46001049	rs11589562	C	T	0.0274	0.0049	1.74e-08
1	46004002	rs10890382	G	A	-0.0336	0.0053	1.55e-10
1	46004091	rs12143096	A	G	-0.0274	0.0049	1.72e-08
1	46005188	rs4660906	T	C	0.0332	0.0053	2.53e-10
1	46005206	rs4440807	C	T	0.0276	0.0049	1.46e-08
1	46006750	rs12049588	A	G	-0.0274	0.0049	1.85e-08
1	46007087	rs12021587	T	G	-0.0273	0.0049	1.87e-08
1	46008130	rs3922887	G	A	-0.0336	0.0053	1.66e-10
1	46008230	rs3922886	T	A	-0.0334	0.0053	1.92e-10
1	46009046	rs4660335	T	C	0.0332	0.0053	2.47e-10
1	46010164	rs6677777	G	A	-0.0334	0.0053	1.98e-10
1	46011172	rs11211248	G	A	-0.033	0.0053	3.24e-10
1	46013121	rs11810993	G	A	0.0274	0.0049	1.65e-08
1	46018199	rs34175029	T	C	-0.0274	0.0049	1.82e-08
1	46019403	rs7532204	G	C	0.0335	0.0053	1.71e-10
1	46019876	rs946529	T	G	-0.0276	0.0049	1.46e-08
1	46019890	rs946528	T	C	-0.0309	0.0053	3.91e-09
1	46020298	rs946527	C	T	0.0337	0.0053	1.43e-10
1	46021605	rs946525	T	A	0.0334	0.0053	1.89e-10
1	46021880	rs2275426	A	G	-0.0276	0.0049	1.45e-08
1	46021888	rs946524	G	A	0.0331	0.0053	2.75e-10
1	46022304	rs4660336	C	T	0.0331	0.0053	2.78e-10
1	46024982	rs785477	G	A	0.0318	0.0053	1.43e-09
1	46025963	rs785478	T	C	-0.033	0.0053	3.48e-10
1	46026472	rs785479	T	C	-0.0275	0.0049	1.61e-08
1	46026492	rs785480	G	C	0.0332	0.0053	2.54e-10
1	46027788	rs1707336	G	T	0.0278	0.0049	1.06e-08
1	46031037	rs925524	G	A	0.0338	0.0053	1.3e-10
1	46031828	rs9429088	A	T	-0.0273	0.0049	1.93e-08
1	46032703	rs1622208	G	A	0.0335	0.0053	3.79e-10
1	46033159	rs2669156	A	G	-0.0343	0.0053	6.22e-11
1	46036623	rs6675259	A	G	-0.0335	0.0053	1.78e-10
1	46037545	rs1768808	T	C	-0.028	0.005	1.69e-08
1	46039049	rs11211251	T	G	-0.0267	0.0049	4.17e-08
1	46039382	rs7538978	A	G	-0.0326	0.0053	5.68e-10
1	46039475	rs1707322	G	A	0.0333	0.0053	2.19e-10
1	46043097	rs1707337	G	A	0.0329	0.0053	3.77e-10
1	46044898	rs1768807	G	A	0.0328	0.0053	4.28e-10
1	46044970	rs1707317	T	C	-0.0323	0.0053	8.2e-10
1	46045815	rs2297883	C	G	-0.0328	0.0053	4.29e-10
1	46046309	rs1707338	G	T	0.0329	0.0053	3.77e-10
1	46048614	rs1768818	C	G	-0.0327	0.0053	4.54e-10
1	46048862	rs1768817	G	C	0.0328	0.0053	4.27e-10
1	46049270	rs1707340	C	T	0.0266	0.0049	4.4e-08
1	46051191	rs785473	C	T	0.0268	0.0049	3.56e-08
1	46052616	rs785472	A	T	-0.0266	0.0049	4.61e-08
1	46053950	rs785470	A	C	-0.033	0.0053	3.42e-10
1	46055419	rs785469	T	C	-0.033	0.0053	3.4e-10
1	46055845	rs785468	A	G	-0.033	0.0053	3.41e-10
1	46055887	rs785467	T	A	0.0325	0.0053	5.91e-10
1	46056120	rs785466	A	G	-0.0322	0.0053	8.27e-10
1	46056905	rs785465	C	A	0.033	0.0053	3.35e-10
1	46057417	rs785464	C	T	0.0268	0.0049	3.65e-08
1	46058306	rs1085240	A	G	-0.0326	0.0053	5.36e-10
1	46058910	rs9429183	A	G	-0.0271	0.0049	2.55e-08
1	46060079	rs785462	A	G	-0.033	0.0053	3.42e-10
1	46061487	rs785508	A	G	-0.0315	0.0051	4.64e-10
1	46061628	rs785509	A	G	-0.0315	0.0051	4.68e-10
1	46062927	rs1768816	C	T	0.0274	0.0049	1.83e-08
1	46062931	rs1768815	A	G	-0.0332	0.0053	2.6e-10
1	46062946	rs785510	C	T	0.0329	0.0053	3.91e-10
1	46064168	rs11211252	A	G	-0.0269	0.0049	3.27e-08
1	46068826	rs785511	C	T	0.027	0.0049	2.9e-08
1	46072368	rs809775	T	A	0.0266	0.0049	4.57e-08
1	46072648	rs785513	C	T	0.0316	0.0051	4.14e-10
1	46074015	rs9429186	T	C	-0.0331	0.0053	3.02e-10
1	46074980	rs785506	T	C	-0.033	0.0053	3.38e-10
1	46075886	rs785507	T	C	-0.0329	0.0053	3.93e-10
1	46078552	rs1085242	A	T	-0.0265	0.0049	4.96e-08
1	46080536	rs1768803	C	T	0.0269	0.0049	3.32e-08
1	46081180	rs1613296	G	T	0.0327	0.0053	4.7e-10
1	46081273	rs1612419	C	T	0.0326	0.0053	5.69e-10
1	46081363	rs1707333	G	C	0.0266	0.0049	4.43e-08
1	46082196	rs1768802	G	A	0.0328	0.0053	4.24e-10
1	46082730	rs4660910	T	G	-0.0271	0.0049	2.58e-08
1	46083153	rs1588663	A	G	-0.0331	0.0053	3.03e-10
1	46083465	rs1768801	G	C	0.0331	0.0053	2.97e-10
1	46083516	rs1768800	G	A	0.0331	0.0053	2.96e-10
1	46088846	rs785481	A	G	-0.0268	0.0049	3.55e-08
1	46092442	rs4660911	A	C	-0.027	0.0049	2.84e-08
1	46093499	rs785483	C	T	0.0332	0.0053	2.66e-10
1	46094971	rs6675726	G	A	0.027	0.0049	2.94e-08
1	46098803	rs796773	T	C	-0.0332	0.0053	2.57e-10
1	46099086	rs785516	G	T	0.0327	0.0053	5.03e-10
1	46101863	rs785517	T	A	0.0325	0.0053	6.4e-10
1	46102750	rs785518	T	A	0.0329	0.0053	3.91e-10
1	46102890	rs785519	T	C	-0.0332	0.0053	2.54e-10
1	46103164	rs785520	C	T	0.0273	0.0049	2.08e-08
1	46106999	rs9429189	A	G	-0.0269	0.0049	3.07e-08
1	46108343	rs785484	C	T	0.0324	0.0053	7.16e-10
1	46108752	rs785485	T	C	-0.0267	0.0049	4.15e-08
1	46109476	rs785486	C	G	-0.033	0.0053	3.45e-10
1	46110423	rs785488	A	G	-0.0269	0.0049	3.34e-08
1	46110718	rs785489	G	A	0.0268	0.0049	3.53e-08
1	46111452	rs785490	C	T	0.0322	0.0053	8.82e-10
1	46113939	rs785501	T	C	-0.033	0.0053	3.34e-10
1	46115772	rs785502	C	T	0.0268	0.0049	3.66e-08
1	46119187	rs785493	G	A	0.0326	0.0053	5.26e-10
1	46120954	rs785494	A	C	-0.027	0.0049	2.96e-08
1	46122334	rs785496	C	T	0.0321	0.0053	9.52e-10
1	46125951	rs814168	G	A	0.0326	0.0053	5.7e-10
1	46126231	rs785497	C	G	-0.0324	0.0053	6.68e-10
1	46126742	rs785498	T	C	-0.0318	0.0051	3.02e-10
1	46126748	rs785499	A	G	-0.0319	0.0053	1.31e-09
1	46130024	rs785504	T	C	-0.0331	0.0053	2.84e-10
1	46130196	rs785503	C	T	0.0269	0.0049	3.04e-08
1	46132601	rs1707303	C	A	0.0325	0.0053	6.43e-10
1	46135245	rs1707302	G	A	0.0276	0.0051	4.79e-08
1	50364542	rs2653889	G	A	0.0384	0.0065	2.78e-09
1	50365713	rs113841607	A	G	0.0395	0.0067	3.22e-09
1	50368799	rs12139515	G	C	-0.0393	0.0067	3.78e-09
1	50372267	rs72896949	A	G	0.0393	0.0067	3.67e-09
1	50374343	rs2102188	A	G	-0.0386	0.0065	2.31e-09
1	50376451	rs4926859	T	A	0.0384	0.0065	2.85e-09
1	50377481	rs35166191	T	C	0.0393	0.0067	3.87e-09
1	50378501	rs2455636	C	T	0.0384	0.0065	2.83e-09
1	50385005	rs2653897	A	G	-0.0385	0.0065	2.56e-09
1	50388794	rs11205718	T	C	0.0392	0.0068	6.84e-09
1	50395007	rs12145113	T	C	0.0397	0.0068	4.5e-09
1	50395399	rs11587399	T	A	-0.0383	0.0064	1.75e-09
1	50395950	rs7553439	T	C	0.037	0.0063	3.53e-09
1	50398349	rs72896969	G	A	-0.0393	0.0067	3.71e-09
1	50399429	rs11585823	A	G	0.0391	0.0067	4.34e-09
1	50408548	rs76910682	A	G	0.0394	0.0066	1.93e-09
1	50425445	rs72896994	A	C	0.0605	0.0084	4.77e-13
1	50426866	rs113704493	G	C	-0.061	0.0084	3.03e-13
1	50428826	rs1278523	G	T	-0.0535	0.0077	2.77e-12
1	50429359	rs1278522	C	T	-0.0595	0.0083	6.04e-13
1	50430365	rs58836765	A	G	0.0607	0.0084	4.2e-13
1	50432169	rs1278518	C	T	-0.0574	0.0084	6.56e-12
1	50434349	rs1278516	A	G	0.0623	0.0085	1.84e-13
1	50438569	rs17106175	A	G	0.0635	0.0087	2.28e-13
1	50440694	rs12076604	C	T	-0.0564	0.0081	2.66e-12
1	50442426	rs72898910	G	C	-0.0547	0.0079	3.38e-12
1	50443069	rs12072155	A	T	0.0546	0.0079	3.78e-12
1	50444313	rs17106184	A	G	0.0654	0.0086	2.17e-14
1	50454489	rs12096508	A	C	0.0595	0.0081	1.5e-13
1	50457782	rs113870552	C	T	-0.0664	0.0085	4.25e-15
1	50463103	rs72898921	T	C	0.0625	0.0085	1.45e-13
1	50466011	rs72898923	T	C	0.0666	0.0085	3.73e-15
1	50467528	rs56272614	T	C	0.0569	0.0078	2.19e-13
1	50469359	rs17106219	T	C	0.0593	0.0081	1.78e-13
1	50477112	rs12065210	T	C	0.0598	0.0081	1.08e-13
1	50477698	rs17106235	G	C	-0.0575	0.0082	1.81e-12
1	50478962	rs1474784	G	C	-0.0585	0.0081	3.85e-13
1	50479854	rs3789576	T	G	0.0679	0.0086	2.22e-15
1	50484055	rs56298082	T	C	0.059	0.0082	4.92e-13
1	50488456	rs3789577	A	G	0.0681	0.0087	3.92e-15
1	50492355	rs72898944	A	C	0.0595	0.0082	3.1e-13
1	50493590	rs72898946	C	A	-0.0619	0.0083	6.25e-14
1	50494508	rs58574309	T	C	0.0686	0.0087	2.45e-15
1	50495549	rs72898950	C	T	-0.0592	0.0082	3.83e-13
1	50497846	rs72898951	C	G	0.0597	0.0081	1.22e-13
1	50498186	rs72898953	C	T	-0.0596	0.0082	2.67e-13
1	50498774	rs113028610	T	C	0.067	0.0086	4.98e-15
1	50500629	rs72898957	C	T	-0.0662	0.0085	5.14e-15
1	50501304	rs72898961	A	G	0.0694	0.0088	2.53e-15
1	50501534	rs57775942	G	A	-0.0599	0.0083	3.92e-13
1	50503899	rs72898966	G	A	-0.0601	0.0083	3.41e-13
1	50504803	rs10493149	G	A	-0.0602	0.0083	3.1e-13
1	50505736	rs72898971	G	A	-0.0692	0.0088	2.95e-15
1	50506129	rs58446086	G	A	-0.0692	0.0088	2.85e-15
1	50507592	rs59622625	T	C	0.0607	0.0081	4.81e-14
1	50510299	rs72898974	T	C	0.0704	0.009	4.07e-15
1	50511607	rs12121630	A	G	0.0432	0.0067	8.77e-11
1	50512006	rs113834846	G	C	-0.0704	0.009	4.12e-15
1	50515533	rs1846522	A	G	0.0616	0.0086	6.12e-13
1	50521075	rs72898980	G	A	-0.0704	0.009	3.99e-15
1	50522155	rs3827731	G	A	-0.0707	0.009	3.04e-15
1	50523763	rs11205727	G	A	-0.0437	0.0067	5.6e-11
1	50527084	rs59029934	T	C	0.0709	0.009	2.53e-15
1	50527211	rs11205728	T	C	0.0433	0.0067	8.02e-11
1	50534023	rs56985406	A	G	0.0709	0.009	2.57e-15
1	50540120	rs57490213	A	G	0.0719	0.009	1e-15
1	50544471	rs60848584	T	C	0.0714	0.009	1.59e-15
1	50546607	rs10888693	G	T	-0.0446	0.0067	2.13e-11
1	50550826	rs10888695	T	C	0.0445	0.0067	2.54e-11
1	50553601	rs10888697	T	C	0.0443	0.0067	3.04e-11
1	50553778	rs3789581	C	T	-0.0712	0.009	1.9e-15
1	50556195	rs147696085	A	G	0.0713	0.009	1.78e-15
1	50558188	rs115072809	T	C	0.0712	0.009	1.93e-15
1	50561719	rs3789582	A	G	0.0708	0.009	2.68e-15
1	50587913	rs72900903	G	A	-0.0718	0.0088	2.55e-16
1	50588650	rs3789586	T	C	0.0444	0.0067	2.61e-11
1	50601278	rs12083078	A	T	0.0431	0.0067	9.58e-11
1	50602985	rs57400675	T	C	0.0721	0.009	8.89e-16
1	50603430	rs7543272	C	T	-0.0443	0.0067	2.98e-11
1	50606625	rs112516611	A	G	0.071	0.009	2.29e-15
1	50606715	rs111901479	A	G	0.0715	0.009	1.46e-15
1	50629523	rs72900922	A	G	0.0723	0.009	6.92e-16
1	50635944	rs72900926	G	C	-0.0722	0.009	7.64e-16
1	50637508	rs72900928	G	T	-0.0722	0.0088	1.77e-16
1	50642287	rs72900932	C	T	-0.0723	0.0088	1.55e-16
1	50650446	rs112045565	G	C	-0.0729	0.0088	8.5e-17
1	50652581	rs10788930	T	C	0.0448	0.0067	1.87e-11
1	50652855	rs72900938	C	T	-0.0726	0.009	5.55e-16
1	50655854	rs76852824	C	T	-0.0726	0.0088	1.2e-16
1	50656577	rs115108083	T	G	0.0612	0.011	2.92e-08
1	50658907	rs72900940	T	C	0.0727	0.0088	1.04e-16
1	50661242	rs72900944	T	C	0.0731	0.009	3.29e-16
1	50661852	rs12098132	A	C	0.0684	0.0086	1.43e-15
1	50663531	rs113611542	C	T	-0.0727	0.009	4.62e-16
1	50670601	rs116692933	C	T	-0.0728	0.009	4.31e-16
1	50671204	rs12070594	A	C	0.0649	0.0084	7.77e-15
1	50672234	rs113389179	G	A	-0.0727	0.009	4.72e-16
1	50673329	rs57254915	T	G	0.0731	0.009	3.57e-16
1	50674964	rs12091972	C	A	-0.0643	0.0084	1.42e-14
1	50677993	rs72900956	T	G	0.0732	0.009	3.17e-16
1	50680136	rs72900957	G	A	-0.073	0.009	3.71e-16
1	50696456	rs58029717	G	A	-0.073	0.009	3.71e-16
1	50700630	rs12063007	T	G	0.0643	0.0083	6.97e-15
1	50707931	rs12086130	T	C	0.0638	0.0083	1.08e-14
1	50713843	rs115100714	A	G	0.0707	0.0092	1.14e-14
1	50724642	rs72900979	C	T	-0.0724	0.0088	1.43e-16
1	50724787	rs72900982	T	C	0.0721	0.0088	1.94e-16
1	50726263	rs11205766	A	T	0.0651	0.0084	6.89e-15
1	50727084	rs72900983	C	T	-0.0722	0.0088	1.76e-16
1	50728312	rs12090545	G	A	-0.064	0.0083	9.23e-15
1	50731643	rs111580012	A	C	0.0728	0.0088	9.97e-17
1	50734464	rs12091670	G	A	-0.0653	0.0085	1.15e-14
1	50735752	rs57793888	G	A	-0.0722	0.0086	3.35e-17
1	50740088	rs72900998	C	T	-0.0686	0.0087	2.46e-15
1	50742902	rs76589723	A	G	0.0729	0.0088	8.92e-17
1	50743476	rs79090772	C	T	-0.0679	0.0085	9.81e-16
1	50747124	rs72902706	C	A	-0.0724	0.0088	1.42e-16
1	50751413	rs113730976	C	T	-0.0656	0.0083	1.97e-15
1	50752167	rs2137676	G	C	-0.0719	0.009	1.04e-15
1	50753516	rs12073283	G	C	-0.0723	0.0086	3.13e-17
1	50754619	rs12064411	G	A	-0.0716	0.0086	6.04e-17
1	50755008	rs111352324	C	T	-0.0713	0.0086	7.72e-17
1	50755431	rs113611257	A	G	0.0723	0.0088	1.59e-16
1	50757330	rs72902722	C	T	-0.0727	0.0088	1.1e-16
1	50757591	rs12063943	C	T	-0.0719	0.0086	4.39e-17
1	50757828	rs72902726	C	T	-0.0726	0.0088	1.16e-16
1	50763127	rs112717424	G	A	-0.0725	0.0088	1.33e-16
1	50766263	rs72902729	G	A	-0.0722	0.0088	1.75e-16
1	50766956	rs77701130	C	G	0.0727	0.0088	1.05e-16
1	50770144	rs113119450	C	T	-0.0723	0.0088	1.58e-16
1	50771630	rs112095647	G	C	-0.0716	0.0086	5.95e-17
1	50774304	rs72902736	G	A	-0.0717	0.0088	2.77e-16
1	50775179	rs80326064	T	C	0.0721	0.0088	1.96e-16
1	50776469	rs12084054	T	C	0.0716	0.0086	5.75e-17
1	50777970	rs72902744	G	A	-0.072	0.0088	2.16e-16
1	50780483	rs12089747	T	C	0.0639	0.0084	2.1e-14
1	50782644	rs12074850	G	A	-0.0635	0.0083	1.39e-14
1	50783643	rs112299817	A	G	0.0727	0.0088	1.09e-16
1	50783856	rs111701872	T	C	0.0727	0.0088	1.12e-16
1	50785236	rs72902755	T	G	0.0727	0.0088	1.09e-16
1	50786799	rs72902760	C	A	-0.0715	0.0088	3.45e-16
1	50786946	rs12075991	C	T	-0.0645	0.0085	2.5e-14
1	50789648	rs72902763	C	T	-0.0726	0.0088	1.16e-16
1	50790005	rs80297338	A	C	0.0726	0.0088	1.17e-16
1	50790419	rs58432198	T	C	0.0683	0.0083	1.33e-16
1	50791026	rs72902765	G	T	-0.072	0.0088	2.12e-16
1	50794996	rs1015085	A	C	0.0725	0.0088	1.32e-16
1	50795327	rs72902767	G	A	-0.0724	0.0088	1.4e-16
1	50796293	rs72902768	T	C	0.0727	0.0088	1.13e-16
1	50796981	rs60788683	C	A	-0.068	0.0085	9.25e-16
1	50796992	rs59430062	T	C	0.0728	0.0088	9.71e-17
1	50799696	rs72902772	T	C	0.0724	0.0088	1.42e-16
1	50800802	rs3789587	T	C	0.0654	0.0083	2.36e-15
1	50800851	rs3789588	A	G	0.0725	0.0088	1.37e-16
1	50803346	rs12085022	C	T	-0.0715	0.0086	6.6e-17
1	50804282	rs72902776	A	G	0.0701	0.0086	2.57e-16
1	50806606	rs72902777	C	T	-0.0708	0.0088	6.78e-16
1	50810818	rs11205771	G	A	-0.0681	0.0085	8.65e-16
1	50811043	rs72902778	G	A	-0.0724	0.0088	1.4e-16
1	50817838	rs58795848	G	A	-0.0676	0.0086	2.81e-15
1	50818774	rs111701702	C	T	-0.0722	0.0088	1.74e-16
1	50818885	rs12058197	C	T	-0.0716	0.0086	6.03e-17
1	50819233	rs11205773	C	T	-0.0706	0.0086	1.59e-16
1	50821282	rs11205777	A	T	0.0638	0.0083	1.1e-14
1	50825158	rs72902785	A	G	0.0679	0.0086	2.04e-15
1	50827934	rs72902789	C	G	0.0723	0.0088	1.59e-16
1	50828460	rs112931784	A	G	0.072	0.009	9.52e-16
1	50830121	rs59786222	T	C	0.0634	0.0084	3.17e-14
1	50831235	rs12062764	A	G	0.0648	0.0084	8.7e-15
1	50833925	rs2095864	T	C	0.0723	0.0088	1.54e-16
1	50834015	rs2095865	T	C	0.0723	0.0088	1.55e-16
1	50834138	rs2105211	C	G	0.0632	0.0085	7.54e-14
1	50835985	rs60483827	A	G	0.072	0.0088	2.1e-16
1	50837933	rs111655515	T	C	0.0711	0.009	2.13e-15
1	50838042	rs60832780	C	T	-0.071	0.0086	1.08e-16
1	50840330	rs72904709	G	A	-0.072	0.0088	2.12e-16
1	50840601	rs57839936	C	T	-0.0723	0.0088	1.51e-16
1	50840657	rs12089749	A	C	0.0714	0.0086	7.38e-17
1	50844390	rs12067513	A	G	0.0708	0.0086	1.37e-16
1	50844655	rs57412341	G	A	-0.0718	0.0088	2.66e-16
1	50847320	rs72904713	G	A	-0.0715	0.009	1.43e-15
1	50848859	rs59390962	T	C	0.0714	0.009	1.59e-15
1	50848977	rs12083647	G	A	-0.0674	0.0086	3.38e-15
1	50849784	rs72904718	C	T	-0.0723	0.0088	1.56e-16
1	50858874	rs72904719	T	G	0.0722	0.0088	1.73e-16
1	50863101	rs113910111	C	T	-0.0712	0.0086	9.1e-17
1	50863315	rs111779227	C	A	-0.0718	0.0088	2.44e-16
1	50867507	rs2175794	T	A	-0.0727	0.0088	1.11e-16
1	50868632	rs72904723	G	A	-0.0721	0.0088	1.84e-16
1	50868816	rs72904725	T	C	0.0711	0.0086	9.8e-17
1	50873660	rs72904726	C	T	-0.0725	0.0088	1.28e-16
1	50874729	rs59128535	A	T	0.0647	0.0084	9.67e-15
1	50876363	rs72904730	C	G	0.0726	0.0088	1.21e-16
1	50877137	rs72904732	G	A	-0.0717	0.009	1.21e-15
1	50877184	rs58791125	A	G	0.0632	0.0083	1.98e-14
1	50880991	rs12058681	T	A	-0.0712	0.0086	8.88e-17
1	50881541	rs12088617	G	T	-0.0634	0.0084	3.06e-14
1	50887396	rs138422027	A	C	0.0725	0.009	5.89e-16
1	50890151	rs138368422	G	A	-0.0723	0.0088	1.54e-16
1	50891138	rs9701805	C	G	0.0643	0.0084	1.39e-14
1	50891158	rs57095912	G	T	-0.0719	0.0088	2.35e-16
1	50891671	rs60329786	T	C	0.0723	0.009	7.1e-16
1	50896769	rs12076849	T	C	0.0631	0.0084	4.06e-14
1	50897424	rs11205788	A	G	0.0716	0.0086	5.79e-17
1	50897601	rs72904745	G	C	-0.072	0.0088	2.09e-16
1	50900904	rs57957311	A	T	0.0717	0.0088	2.76e-16
1	50901748	rs72904749	T	C	0.0645	0.0084	1.15e-14
1	50904319	rs1573012	C	T	-0.0722	0.009	8.14e-16
1	50905254	rs10399644	T	C	0.0706	0.0087	3.52e-16
1	50906422	rs12073279	G	A	-0.071	0.0088	5.22e-16
1	50906579	rs59542416	C	T	-0.0717	0.009	1.21e-15
1	50908467	rs140087721	C	T	-0.0717	0.009	1.26e-15
1	50908570	rs58813795	T	C	0.067	0.0086	4.98e-15
1	50909092	rs140468540	C	T	-0.0718	0.009	1.12e-15
1	50914273	rs57183177	G	A	-0.0716	0.009	1.34e-15
1	50921743	rs12074982	C	T	-0.0711	0.0087	2.1e-16
1	50923223	rs12071359	A	G	0.0629	0.0084	4.83e-14
1	50925897	rs12085666	G	A	-0.064	0.0083	9.31e-15
1	50927740	rs72904771	G	A	-0.0718	0.009	1.17e-15
1	50927973	rs12078434	C	G	0.0707	0.0086	1.45e-16
1	50928426	rs59097691	T	C	0.0648	0.0084	8.97e-15
1	50932429	rs61115731	C	G	0.065	0.0084	7.55e-15
1	50933543	rs59524047	A	G	0.0723	0.009	7.06e-16
1	50935747	rs112780433	T	C	0.072	0.0086	4.02e-17
1	50938225	rs60048959	T	C	0.0726	0.009	5.43e-16
1	50938369	rs60290409	A	C	0.0717	0.0086	5.45e-17
1	50939995	rs59600829	T	C	0.0719	0.009	1.01e-15
1	50948292	rs76183105	A	G	0.0672	0.0099	9.08e-12
1	50949575	rs72904788	G	T	-0.0712	0.0088	4.28e-16
1	50949980	rs72904790	C	T	-0.0623	0.0084	8.46e-14
1	50951151	rs12075888	T	C	0.0714	0.0086	7.24e-17
1	50953664	rs141780344	G	A	-0.07	0.009	5.45e-15
1	50954169	rs113836734	G	A	-0.0617	0.0084	1.44e-13
1	50958107	rs77603669	T	G	0.0713	0.009	1.8e-15
1	50968015	rs3176447	A	T	0.0658	0.0087	3.04e-14
1	50972693	rs3176466	T	C	0.0641	0.0083	8.5e-15
1	50973209	rs3176468	C	T	-0.0698	0.0084	6.82e-17
1	50974105	rs1043141	T	C	0.0673	0.0099	8.1e-12
1	50976465	rs72904801	G	A	-0.0706	0.009	3.42e-15
1	50984472	rs72906804	G	A	-0.0696	0.0086	4.43e-16
1	50984773	rs72906805	A	G	0.0697	0.0086	3.88e-16
1	50985700	rs57331401	A	G	0.0709	0.009	2.5e-15
1	50986396	rs6694036	A	T	0.0693	0.0086	5.97e-16
1	50991528	rs72906810	G	A	-0.0694	0.0086	5.26e-16
1	50997752	rs10888713	T	A	-0.0659	0.0085	6.74e-15
1	51004731	rs72906818	G	T	-0.0694	0.009	9.25e-15
1	51006569	rs148262742	C	T	-0.0693	0.009	1.03e-14
1	51016739	rs72906827	G	C	-0.069	0.009	1.35e-14
1	51017933	rs72906830	C	A	-0.0592	0.0085	2.63e-12
1	51022900	rs72906839	A	G	0.0593	0.0085	2.46e-12
1	51023025	rs10888714	C	T	-0.04	0.0063	1.71e-10
1	51023532	rs151226075	G	A	-0.056	0.0095	3.18e-09
1	51025797	rs72906845	T	G	0.0696	0.009	8.02e-15
1	51027756	rs59595057	G	A	-0.0634	0.0084	3.33e-14
1	51028331	rs113588455	A	G	0.0695	0.009	8.68e-15
1	51030001	rs59543294	C	T	-0.0525	0.0078	1.38e-11
1	51030792	rs56035750	A	C	0.0436	0.0063	3.25e-12
1	51030925	rs56338437	A	G	0.0518	0.0078	2.5e-11
1	51031365	rs61592460	A	C	0.0603	0.0086	1.88e-12
1	51032395	rs67377357	C	G	0.0625	0.0084	7.8e-14
1	51033853	rs12078447	C	A	-0.0516	0.0078	2.95e-11
1	51034150	rs72906860	A	G	0.069	0.009	1.34e-14
1	51034780	rs66894853	C	T	-0.0435	0.0063	3.76e-12
1	51035097	rs17106389	T	C	0.0442	0.0063	1.75e-12
1	51038661	rs72906863	T	C	0.0575	0.0081	9.94e-13
1	51041214	rs12088739	G	A	-0.0615	0.0084	1.98e-13
1	51041792	rs11583671	C	T	-0.0439	0.0064	5.27e-12
1	51042610	rs58922966	T	C	0.0685	0.009	2.18e-14
1	51042795	rs60002258	A	C	0.0683	0.009	2.48e-14
1	51042854	rs12078980	C	T	-0.0615	0.0084	1.91e-13
1	51044258	rs12076343	A	G	0.0442	0.0064	3.74e-12
1	51044358	rs59066428	T	A	-0.0582	0.0079	1.27e-13
1	51046408	rs114675680	C	T	-0.0679	0.0091	6.79e-14
1	51046769	rs147136903	T	C	0.0673	0.009	5.77e-14
1	51048885	rs12082409	A	G	0.0578	0.0079	1.85e-13
1	51049240	rs7518823	C	G	0.0568	0.0081	1.78e-12
1	51052007	rs57131351	G	C	-0.0569	0.0081	1.66e-12
1	51052021	rs58957319	C	T	-0.0677	0.009	4.15e-14
1	51052892	rs7554514	T	C	0.0576	0.0079	2.22e-13
1	51053355	rs72906888	T	G	0.0671	0.009	6.89e-14
1	51058318	rs111868347	A	G	0.0677	0.009	4.15e-14
1	51058918	rs59699538	T	C	0.0578	0.0079	1.85e-13
1	51059330	rs7523782	C	A	-0.0439	0.0064	5.28e-12
1	51059658	rs7514622	T	C	0.0575	0.0081	1.01e-12
1	51060560	rs13376646	C	T	-0.0576	0.0081	9.08e-13
1	51061636	rs6689663	A	G	0.0574	0.0081	1.03e-12
1	51061970	rs72906900	G	T	-0.0666	0.009	1.11e-13
1	51062593	rs12066733	T	C	0.0577	0.0079	2.18e-13
1	51063025	rs4131141	T	C	0.0582	0.0079	1.27e-13
1	51063080	rs4131142	C	T	-0.0674	0.009	5.52e-14
1	51064073	rs60711697	G	C	-0.0574	0.0081	1.07e-12
1	51064379	rs57975171	G	A	-0.0576	0.0079	2.24e-13
1	51064814	rs12069777	T	C	0.0575	0.0081	1e-12
1	51065164	rs9699715	G	A	-0.0442	0.0064	3.44e-12
1	51065317	rs72908816	C	T	-0.0673	0.009	5.82e-14
1	51066166	rs6662160	T	C	0.0638	0.0085	4.88e-14
1	51066686	rs112604690	T	A	-0.0675	0.009	4.91e-14
1	51066918	rs112442702	A	G	0.068	0.0091	5.89e-14
1	51067191	rs11205806	T	C	0.0443	0.0064	3.15e-12
1	51067894	rs112913593	T	C	0.0807	0.0121	2.95e-11
1	51087166	rs4073099	G	A	-0.0504	0.0092	3.79e-08
1	51088345	rs59824935	T	C	0.0512	0.0092	2.3e-08
1	51089083	rs72908875	C	T	-0.05	0.0092	4.84e-08
1	51090311	rs57501944	T	G	0.0512	0.0092	2.34e-08
1	51095698	rs72892411	T	C	0.0499	0.0091	3.66e-08
1	51097090	rs11485581	C	T	-0.05	0.0091	3.5e-08
1	51097114	rs11488220	G	T	-0.05	0.0091	3.58e-08
1	51098362	rs11205813	C	T	-0.0498	0.0091	3.9e-08
1	51099181	rs72892420	A	G	0.0498	0.0091	3.9e-08
1	51101014	rs75371861	T	A	-0.0504	0.0091	2.69e-08
1	51101802	rs17106406	C	A	-0.05	0.0091	3.48e-08
1	51103952	rs12068050	A	G	0.0501	0.0091	3.27e-08
1	51105450	rs17106407	G	A	-0.0502	0.0091	3.17e-08
1	63641146	rs2301055	C	T	-0.0463	0.0062	5.78e-14
1	63641357	rs2301054	G	A	-0.0449	0.006	5.36e-14
1	63641820	rs2269246	C	T	-0.0461	0.006	1.18e-14
1	63642222	rs2269245	A	G	0.0456	0.0062	1.47e-13
1	63643011	rs2269242	A	G	0.0466	0.006	6.06e-15
1	63643100	rs2269241	C	T	-0.0444	0.006	9.61e-14
1	63643593	rs2269240	C	T	-0.0463	0.006	9.06e-15
1	63643688	rs2269239	G	C	-0.0468	0.006	4.49e-15
1	63646195	rs3790857	T	C	0.0466	0.0062	4.16e-14
1	63646498	rs12122838	C	A	-0.0475	0.0062	1.31e-14
1	63647788	rs61765292	G	A	-0.0478	0.0062	9.28e-15
1	63648218	rs855330	C	T	-0.0354	0.0056	1.84e-10
1	63648285	rs10889435	T	A	-0.0431	0.006	5.14e-13
1	63648630	rs11208257	C	T	-0.047	0.0062	2.37e-14
1	63648758	rs11576729	T	G	0.0477	0.0062	9.82e-15
1	63648989	rs1911109	C	T	-0.0438	0.006	2.2e-13
1	63651866	rs2269238	T	G	0.0431	0.0062	2.84e-12
1	63653130	rs2360159	C	T	-0.0441	0.006	1.49e-13
1	63653244	rs2269235	G	A	-0.0429	0.006	6.6e-13
1	63653305	rs2269234	G	A	-0.0432	0.006	4.57e-13
1	63653675	rs2269233	C	T	-0.0461	0.0062	6.99e-14
1	63654942	rs12027168	C	T	-0.0424	0.0059	5.04e-13
1	63655898	rs7541882	C	A	-0.0398	0.0059	1.25e-11
1	63656013	rs7519583	A	G	0.0392	0.0058	1.03e-11
1	63656206	rs855355	G	A	-0.0398	0.0058	5.47e-12
1	63657549	rs11208259	G	A	-0.0344	0.0063	3.95e-08
1	63659080	rs11208262	T	C	0.0347	0.0063	2.98e-08
1	63659259	rs11208263	A	T	0.0349	0.0063	2.44e-08
1	63659697	rs8294	T	C	0.0347	0.0063	2.94e-08
1	63659768	rs4643	C	A	-0.035	0.0063	2.32e-08
1	63662638	rs61765315	A	T	0.0347	0.0063	3e-08
1	63671796	rs12024831	A	G	0.035	0.0064	3.93e-08
1	72348934	rs1460940	A	G	-0.0408	0.0074	4.3e-08
1	72349100	rs2815749	G	A	0.0417	0.0074	2.15e-08
1	109928142	rs333947	A	G	-0.0342	0.0062	4.4e-08
1	116983188	rs4659326	T	C	0.0411	0.0059	4.85e-12
1	116983433	rs11576262	G	A	-0.041	0.0059	5.39e-12
1	116984283	rs6657819	C	G	0.027	0.0049	2.67e-08
1	116984477	rs4659327	T	A	-0.0407	0.0059	7.81e-12
1	116985744	rs4659048	A	G	0.0383	0.0057	2.61e-11
1	116985994	rs4659049	G	A	-0.0268	0.0049	3.47e-08
1	116986836	rs10801922	A	G	0.0296	0.0049	1.18e-09
1	116987651	rs3885	G	A	-0.0281	0.0049	7.46e-09
1	116987855	rs10801923	A	G	0.0282	0.0049	6.31e-09
1	116987885	rs1127655	T	C	0.0292	0.0049	1.86e-09
1	116987889	rs1127656	T	C	0.0278	0.0049	1.03e-08
1	116987999	rs4620527	G	A	-0.0388	0.0057	1.41e-11
1	116988998	rs13951	A	G	0.031	0.0049	1.82e-10
1	116989191	rs3829881	C	T	-0.028	0.0049	7.87e-09
1	116989669	rs8254	G	A	-0.0377	0.0057	5.43e-11
1	116990168	rs1127215	T	C	0.0401	0.005	6.07e-16
1	116990176	rs944	G	C	-0.0387	0.0057	1.61e-11
1	116991715	rs10754333	A	G	0.0285	0.0049	4.29e-09
1	116994946	rs10801924	C	T	-0.0275	0.0049	1.61e-08
1	116999233	rs2806869	A	T	0.0272	0.0049	2.23e-08
1	117002080	rs10494192	C	T	-0.04	0.0058	7.73e-12
1	117003310	rs10494194	C	G	0.0402	0.0058	2.7e-12
1	117003989	rs2764852	C	T	-0.0268	0.0049	3.39e-08
1	117018307	rs3736907	A	C	0.0404	0.0059	5.15e-12
1	117599936	rs1975283	C	A	-0.0324	0.0058	1.75e-08
1	117600895	rs320369	G	A	-0.033	0.0058	9.64e-09
1	117601326	rs320368	G	A	-0.0325	0.0058	1.56e-08
1	119894128	rs35273427	C	T	0.0596	0.0098	1.15e-09
1	119895095	rs2793823	A	G	-0.048	0.007	7.85e-12
1	119895261	rs2641348	G	A	0.0624	0.008	8.32e-15
1	119896486	rs6668119	C	G	-0.0609	0.0081	6.97e-14
1	119897406	rs2027447	C	T	0.0614	0.0078	4.7e-15
1	119900917	rs2641346	T	C	-0.0616	0.008	1.89e-14
1	119901079	rs2793826	A	G	-0.0478	0.007	9.19e-12
1	119903440	rs2641352	C	T	0.0618	0.008	1.43e-14
1	119906126	rs2641338	A	G	-0.0466	0.0072	9.68e-11
1	119906182	rs2793827	T	A	0.047	0.007	2.13e-11
1	119908567	rs3897478	C	T	0.0631	0.008	3.96e-15
1	119912687	rs699779	G	A	0.0629	0.008	5.1e-15
1	119912818	rs699780	G	A	0.0475	0.007	1.28e-11
1	119912963	rs835576	C	T	0.0637	0.008	2.29e-15
1	119913940	rs835575	T	G	-0.0635	0.008	2.76e-15
1	119915381	rs6685892	T	A	0.0637	0.008	2.27e-15
1	119918630	rs2793829	T	C	-0.0636	0.008	2.53e-15
1	119921542	rs835573	T	C	-0.0462	0.007	4.69e-11
1	119928601	rs2493394	G	A	0.0633	0.008	3.49e-15
1	119929234	rs2493392	T	C	-0.0636	0.008	2.51e-15
1	119929884	rs2493391	A	C	-0.0633	0.008	3.22e-15
1	119930443	rs2493390	G	A	0.0636	0.008	2.56e-15
1	119930802	rs72697237	T	A	0.0652	0.0081	1.1e-15
1	119931555	rs2493389	T	C	-0.0656	0.0081	7.67e-16
1	119935375	rs2453056	A	C	-0.0464	0.007	3.78e-11
1	119936184	rs72697239	T	C	-0.0649	0.011	3.38e-09
1	119938086	rs2453058	T	C	-0.0638	0.008	2.03e-15
1	119941798	rs2493420	A	G	-0.0469	0.007	2.39e-11
1	119949541	rs2493416	C	G	-0.0466	0.007	3.04e-11
1	119949577	rs2493415	A	G	-0.0629	0.008	4.7e-15
1	119952883	rs2934387	C	T	0.0632	0.008	3.83e-15
1	119953496	rs7534585	T	A	0.0632	0.008	3.76e-15
1	119953504	rs7534586	C	A	0.0633	0.008	3.41e-15
1	119955627	rs10127888	G	C	0.0636	0.008	2.51e-15
1	119956950	rs2453051	C	A	0.063	0.008	4.57e-15
1	119958328	rs17186372	G	C	0.0649	0.011	3.47e-09
1	119962909	rs1493696	A	G	-0.0459	0.007	6.23e-11
1	119963485	rs2934381	A	G	-0.0636	0.008	2.49e-15
1	119964163	rs2493411	C	T	0.0463	0.007	4.02e-11
1	119965901	rs2453044	G	A	0.0472	0.007	1.77e-11
1	119966180	rs2493410	C	T	0.0481	0.007	7.15e-12
1	119970494	rs1493695	G	A	0.0482	0.007	6.03e-12
1	119970925	rs7515431	T	C	-0.0646	0.0081	1.93e-15
1	119972661	rs17258599	C	T	0.0653	0.011	2.76e-09
1	119973995	rs2641317	T	C	-0.0631	0.008	3.94e-15
1	119975336	rs10923931	T	G	-0.0646	0.0081	2.06e-15
1	119976995	rs56302051	T	C	-0.0637	0.008	2.31e-15
1	119978092	rs10494235	A	T	-0.0496	0.0071	2.92e-12
1	119981279	rs2793831	C	T	0.064	0.008	1.71e-15
1	119982931	rs2641316	T	C	-0.0489	0.0071	5.81e-12
1	119986309	rs2453042	A	G	-0.0496	0.0071	3.03e-12
1	119988510	rs1493698	C	T	0.0478	0.0071	1.91e-11
1	120011425	rs406767	C	T	0.0638	0.0094	1.05e-11
1	120011511	rs41463147	G	T	0.0661	0.0095	3.1e-12
1	147250567	rs57078845	A	G	-0.0412	0.0075	3.45e-08
1	147261765	rs6683243	T	A	0.041	0.0075	3.93e-08
1	177824447	rs34632838	T	C	-0.0301	0.0054	3.29e-08
1	177824502	rs35496343	A	G	-0.0302	0.0054	2.98e-08
1	177824687	rs34166952	C	G	-0.0433	0.0074	5.97e-09
1	177824708	rs10913436	T	C	-0.0302	0.0054	3.05e-08
1	177824855	rs12735595	A	C	-0.0437	0.0075	6.86e-09
1	177825882	rs4609391	T	C	-0.0431	0.0074	7.12e-09
1	177827005	rs10913437	T	C	-0.0309	0.0054	1.37e-08
1	177828212	rs72698507	C	G	-0.0433	0.0074	6.28e-09
1	177829702	rs11586243	C	T	0.0432	0.0074	6.56e-09
1	177830753	rs4509539	C	T	0.0429	0.0074	8.49e-09
1	177832611	rs4081365	A	T	-0.0315	0.0055	7.38e-09
1	177833289	rs12736514	C	T	0.0429	0.0074	8.53e-09
1	177833575	rs4132288	A	G	-0.0429	0.0074	8.59e-09
1	177833952	rs1854288	A	G	-0.0309	0.0054	1.5e-08
1	177834028	rs1854289	T	C	-0.0425	0.0073	7.44e-09
1	177835056	rs12760319	A	G	-0.0429	0.0074	8.53e-09
1	177835105	rs17360224	C	T	0.0429	0.0074	8.53e-09
1	177836604	rs12757154	C	T	0.0313	0.0054	9.3e-09
1	177837703	rs2902200	G	A	0.0429	0.0074	8.63e-09
1	177839607	rs1815367	T	C	-0.0448	0.0075	2.91e-09
1	177839949	rs34551500	A	C	-0.0382	0.0068	1.55e-08
1	177839985	rs12731430	C	A	0.0434	0.0073	3.37e-09
1	177839998	rs12735657	C	T	0.0416	0.0072	9.22e-09
1	177840425	rs10913445	C	G	-0.0415	0.0072	9.81e-09
1	177842804	rs12737338	T	C	-0.044	0.0073	2.1e-09
1	177843605	rs11588039	C	T	0.0443	0.0075	4.47e-09
1	177845793	rs12092449	C	T	0.0316	0.0054	6.93e-09
1	177846634	rs12757638	A	G	-0.0443	0.0075	4.48e-09
1	177846708	rs12097393	A	G	-0.0429	0.0073	5.07e-09
1	177847661	rs36055936	T	G	-0.0434	0.0073	3.52e-09
1	177849651	rs6689521	G	A	0.0305	0.0054	2.11e-08
1	177861491	rs35215534	A	G	-0.0466	0.0075	6.71e-10
1	177864441	rs4142027	T	C	-0.0478	0.0075	2.45e-10
1	177866503	rs34472009	T	C	-0.0457	0.0075	1.4e-09
1	177872550	rs6670873	T	C	-0.0417	0.0063	2.97e-11
1	177874344	rs2094510	T	C	-0.0459	0.0066	2.87e-12
1	177883445	rs633715	C	T	0.0529	0.0062	9.97e-18
1	177886382	rs516636	A	C	-0.0544	0.0062	1.09e-18
1	177895001	rs1336780	A	T	0.0395	0.0056	1.24e-12
1	177899747	rs527065	T	G	-0.0295	0.0051	5.72e-09
1	177899855	rs670323	A	G	-0.0521	0.006	2.5e-18
1	177900152	rs671596	C	T	0.029	0.0051	1.07e-08
1	177900455	rs533543	C	A	0.0292	0.0051	8.38e-09
1	177900806	rs685233	G	A	0.0288	0.0051	1.41e-08
1	177902751	rs623130	C	T	0.0287	0.0051	1.6e-08
1	177903770	rs571567	A	G	-0.0538	0.0062	2.56e-18
1	177904075	rs574367	T	G	-0.054	0.0062	2.14e-18
1	177904248	rs576101	A	T	-0.0289	0.0051	1.15e-08
1	177904706	rs490689	A	G	-0.054	0.0062	2.11e-18
1	177906379	rs527248	G	A	0.0537	0.0062	2.95e-18
1	177907811	rs589500	T	C	-0.0536	0.0062	3.4e-18
1	177908844	rs604388	C	T	0.0288	0.005	6.93e-09
1	177910800	rs633754	C	T	0.0529	0.0062	9.14e-18
1	177912289	rs1266155	A	G	-0.0538	0.0062	2.9e-18
1	177912516	rs693232	G	C	0.052	0.006	2.85e-18
1	177913651	rs585944	T	C	-0.0457	0.0058	2.16e-15
1	177916103	rs617763	T	C	-0.0286	0.0051	1.73e-08
1	177916353	rs618759	G	A	0.0285	0.0051	1.89e-08
1	177916627	rs630372	A	G	-0.0451	0.0057	1.81e-15
1	177917883	rs478788	C	T	0.0458	0.0057	5.97e-16
1	177919294	rs512898	C	T	0.0288	0.0051	1.4e-08
1	177919890	rs539515	C	A	0.0533	0.006	4.42e-19
1	177920345	rs543874	G	A	0.0534	0.006	3.37e-19
1	177925152	rs506589	C	T	0.0521	0.0059	6.37e-19
1	177925456	rs509325	G	T	0.0517	0.0059	1.17e-18
1	177928840	rs8030	T	C	-0.0319	0.0051	3.36e-10
1	177930963	rs575908	C	T	0.0319	0.0051	3.02e-10
1	177933618	rs591120	C	G	-0.0267	0.0049	4.07e-08
1	177944384	rs10913469	C	T	0.05	0.0059	1.45e-17
1	177961507	rs945640	A	G	-0.03	0.0049	7.19e-10
1	177961951	rs2862299	T	C	-0.0279	0.0049	9.94e-09
1	177961987	rs10798585	A	G	-0.0323	0.0055	3.56e-09
1	177962373	rs12747656	A	C	-0.0285	0.0049	4.73e-09
1	177963228	rs10913473	C	T	0.0282	0.0048	3.12e-09
1	177964308	rs3813651	A	G	-0.0289	0.0048	1.32e-09
1	177964370	rs3813652	T	C	-0.0335	0.0056	1.92e-09
1	177964694	rs10798586	C	A	0.0269	0.0048	1.58e-08
1	177964909	rs10798587	C	T	0.0283	0.0048	2.72e-09
1	177965216	rs72703030	T	G	-0.0322	0.0056	7.72e-09
1	177965332	rs12135725	C	T	0.0279	0.0049	9.32e-09
1	177965456	rs6679120	C	T	0.0288	0.0048	1.47e-09
1	177965915	rs1889981	A	T	-0.0332	0.0056	2.62e-09
1	177966068	rs954502	G	A	0.0283	0.0049	5.77e-09
1	177966308	rs954503	T	C	-0.0292	0.0049	1.82e-09
1	177966892	rs1113416	C	T	0.0288	0.0049	3.08e-09
1	177967464	rs6667752	G	T	0.0301	0.005	1.26e-09
1	204481213	rs16853822	G	C	-0.0363	0.0058	3.08e-10
1	204483167	rs6668637	G	A	-0.0358	0.0058	4.89e-10
1	204500186	rs12036042	C	T	-0.0372	0.0058	1.07e-10
1	204506985	rs12031912	G	A	-0.0359	0.0059	8.73e-10
1	204507233	rs12028476	A	G	0.0364	0.0059	4.96e-10
1	204519559	rs12039365	G	A	-0.0373	0.0058	9.34e-11
1	204521342	rs12041243	G	A	-0.0374	0.0058	8.37e-11
1	204521546	rs12039968	T	C	0.0378	0.0058	5.58e-11
1	204531129	rs898388	A	G	0.0365	0.0059	4.42e-10
1	204539019	rs4252707	A	G	0.0352	0.0059	1.9e-09
1	204547790	rs4252733	T	C	0.0363	0.0059	5.52e-10
1	204559956	rs11801299	A	G	0.0374	0.0059	1.76e-10
1	204563195	rs12029692	A	G	0.0375	0.0059	1.52e-10
1	204570163	rs6689629	G	A	-0.0378	0.0059	1.1e-10
1	204574451	rs61817460	A	G	0.0376	0.0058	6.46e-11
1	204582702	rs16854023	C	T	-0.035	0.0059	2.28e-09
1	204595430	rs12040459	A	G	0.0348	0.0058	1.55e-09
1	204595586	rs12044599	G	A	-0.0337	0.0057	2.52e-09
1	204595634	rs12040520	A	G	0.0332	0.0057	4.69e-09
1	204597913	rs55979051	G	A	-0.035	0.0058	1.19e-09
1	204601219	rs61817482	A	G	0.0347	0.0058	1.77e-09
1	204604353	rs55678522	A	G	0.0346	0.0058	1.83e-09
1	204607394	rs11240229	T	C	0.0346	0.0058	1.89e-09
1	204607855	rs11584700	G	A	-0.0342	0.0058	2.72e-09
1	204617684	rs3789045	T	C	0.0339	0.0058	3.89e-09
1	204617919	rs11588857	A	G	0.0342	0.0058	2.93e-09
1	204618441	rs3747631	C	G	0.0342	0.0058	2.92e-09
1	204619973	rs3789044	A	G	0.0325	0.0058	1.63e-08
1	204624568	rs12046747	A	G	0.0323	0.0057	1.13e-08
1	204634733	rs11811826	A	T	0.0327	0.0058	1.32e-08
1	205075211	rs11240351	G	A	0.0296	0.0053	3.16e-08
1	205092406	rs74787661	A	C	-0.0313	0.0057	3.39e-08
1	205093305	rs12033493	T	C	-0.0313	0.0057	3.48e-08
1	205116230	rs12025836	C	T	0.0312	0.0056	2.06e-08
1	205130831	rs3862948	A	C	-0.0299	0.0054	2.5e-08
1	205138665	rs12039805	A	G	-0.0314	0.0053	2.42e-09
1	205139891	rs7530217	A	T	-0.0311	0.0053	3.25e-09
1	205142147	rs16855154	C	T	0.0306	0.0053	6.22e-09
1	205143783	rs3795556	C	T	0.0302	0.0053	9.35e-09
1	205144705	rs3183297	G	A	0.0307	0.0053	5.58e-09
1	205146022	rs1061132	A	C	-0.0312	0.0053	3.09e-09
1	205151512	rs6664360	T	C	-0.0308	0.0053	4.87e-09
1	205155046	rs61822627	A	G	-0.0305	0.0053	6.77e-09
1	205155316	rs61822628	C	G	-0.0306	0.0053	6.01e-09
1	205155743	rs7529665	A	G	-0.031	0.0053	3.99e-09
1	205156534	rs7538328	C	T	0.0296	0.0053	1.87e-08
1	205160191	rs1062715	A	G	-0.0309	0.0053	4.26e-09
1	205163376	rs11804620	A	C	-0.0305	0.0053	6.94e-09
1	205164962	rs11811115	C	T	0.0308	0.0053	4.92e-09
1	205165701	rs12048416	C	T	0.0306	0.0053	5.67e-09
1	205165859	rs12048453	C	T	0.0307	0.0053	5.32e-09
1	205166306	rs4950984	G	A	0.0304	0.0055	2.61e-08
1	205186049	rs6670870	T	A	0.03	0.0054	2.13e-08
1	205192821	rs6593930	T	C	-0.0307	0.0053	5.1e-09
1	205196194	rs6687271	C	A	0.0307	0.0053	5.43e-09
1	205198671	rs10494860	G	C	0.031	0.0053	3.85e-09
1	206420549	rs9430095	C	G	-0.0313	0.0052	2.39e-09
1	206421718	rs2244510	T	C	-0.0307	0.0052	5.21e-09
1	206427642	rs9429893	A	G	-0.0315	0.0052	1.91e-09
1	206430185	rs2297539	A	G	-0.0281	0.005	1.37e-08
1	206432315	rs3849275	G	A	0.0285	0.005	8.5e-09
1	206432728	rs2987936	G	C	0.0303	0.0051	2.13e-09
1	206435970	rs4845104	C	T	0.0286	0.005	7.6e-09
1	206442751	rs11120291	G	A	0.0302	0.0051	2.24e-09
1	206445453	rs2336938	A	C	-0.0301	0.0051	2.56e-09
1	206445529	rs11579993	A	G	-0.03	0.005	1.49e-09
1	206446827	rs2336939	A	T	-0.03	0.0051	2.94e-09
1	206447682	rs61817176	A	C	-0.0302	0.0051	2.3e-09
1	206448943	rs10779631	C	T	0.0299	0.0051	3.26e-09
1	206450521	rs11809494	C	T	0.029	0.005	4.7e-09
1	206451019	rs4127124	A	C	-0.0288	0.0052	4.13e-08
1	206451299	rs3860302	C	G	-0.0299	0.0051	3.19e-09
1	206452085	rs963894	G	A	0.0298	0.005	1.86e-09
1	206452351	rs963893	G	A	0.0295	0.0051	5.1e-09
1	206453261	rs11120575	G	A	0.0292	0.0051	8.09e-09
1	206453482	rs2483058	C	G	-0.0299	0.0051	3.32e-09
1	206456328	rs3813982	G	A	-0.0288	0.0051	1.19e-08
1	206458186	rs12565311	A	T	0.0286	0.0051	1.61e-08
1	206460421	rs3849277	G	C	-0.0289	0.0051	1.13e-08
1	206463539	rs3813981	C	T	-0.0288	0.0051	1.26e-08
1	206464055	rs9242	C	T	0.0294	0.0051	5.98e-09
1	206464459	rs17433769	G	C	-0.0296	0.0052	1.63e-08
1	206467517	rs11584629	T	C	0.0305	0.0052	6.05e-09
1	213840216	rs4098638	C	A	-0.0387	0.007	3.58e-08
1	213921747	rs4233315	A	G	0.0269	0.0049	3.21e-08
1	213924139	rs6540807	C	T	-0.0276	0.0048	7.22e-09
1	213924345	rs1991880	C	A	-0.0268	0.0049	3.52e-08
1	213927843	rs2011374	T	A	-0.0297	0.0049	9.5e-10
1	213928283	rs1019969	G	A	0.0296	0.005	2.33e-09
1	213930938	rs10746444	G	C	0.0329	0.0049	1.26e-11
1	213931328	rs6696711	C	T	-0.0312	0.0053	2.78e-09
1	213935953	rs1008431	G	C	0.0328	0.0049	1.54e-11
1	213936809	rs11120231	A	C	-0.0325	0.0049	2.39e-11
1	213944747	rs340849	A	C	-0.0321	0.0049	4.04e-11
1	213945000	rs6540809	A	G	0.0301	0.0053	1.03e-08
1	213947603	rs340847	A	G	-0.0323	0.0049	3.13e-11
1	213947753	rs340846	C	T	0.0323	0.0049	2.92e-11
1	213948652	rs12130674	C	T	-0.0298	0.0053	1.46e-08
1	213951127	rs340841	T	C	-0.0327	0.0049	1.8e-11
1	213951475	rs17762150	T	C	0.0303	0.0053	8.04e-09
1	213951784	rs17762192	C	G	0.0304	0.0053	6.81e-09
1	213952170	rs1367951	G	A	-0.0305	0.0053	6.08e-09
1	213952511	rs2075425	G	A	-0.0311	0.0049	1.67e-10
1	213955870	rs35589948	C	A	-0.0315	0.0055	1.27e-08
1	213955877	rs340868	A	T	-0.0349	0.0049	6.95e-13
1	213957070	rs6698217	C	A	-0.0501	0.0089	1.84e-08
1	213958947	rs340863	A	G	-0.0337	0.0049	4.55e-12
1	213960125	rs7548778	T	C	0.0303	0.0054	2.65e-08
1	213960908	rs340858	C	T	0.029	0.0049	2.33e-09
1	213962579	rs6697742	G	A	-0.0298	0.0054	4.47e-08
1	213963798	rs340854	G	A	0.0298	0.0049	8.28e-10
1	213963882	rs340853	A	G	-0.0305	0.0049	3.61e-10
1	213964762	rs12089247	A	G	0.0307	0.0054	1.7e-08
1	213965816	rs443335	A	C	-0.034	0.0049	2.63e-12
1	213969104	rs17762752	G	A	-0.0312	0.0055	1.89e-08
1	213972046	rs340884	C	T	0.0435	0.005	1.75e-18
1	213972363	rs340883	T	C	-0.051	0.005	9.04e-25
1	213972388	rs340882	G	C	0.0532	0.005	6.98e-27
1	213974546	rs7529073	C	T	-0.0486	0.0049	1.56e-23
1	213974903	rs1431985	A	G	0.0441	0.0049	1.05e-19
1	213975285	rs1431984	G	A	-0.0396	0.0048	9.93e-17
1	213975429	rs1431983	T	G	0.0396	0.0048	9.99e-17
1	213975685	rs340881	A	T	-0.0574	0.0065	1.39e-18
1	213975718	rs1431982	G	T	-0.0392	0.0048	1.72e-16
1	213977102	rs17712208	A	T	-0.1915	0.0184	2.23e-25
1	213977478	rs79687284	C	G	-0.1932	0.0185	1.5e-25
1	213981204	rs2075424	G	T	-0.0446	0.0051	1.22e-18
1	213981376	rs2075423	T	G	0.0526	0.0054	4.43e-22
1	213982822	rs9970073	A	G	0.0495	0.005	1.97e-23
1	213983171	rs340879	C	T	0.0483	0.005	1.95e-22
1	213983517	rs235924	C	T	0.0543	0.0055	1.11e-22
1	213983706	rs340878	C	G	-0.0542	0.0054	2.34e-23
1	213983903	rs340877	A	G	-0.0487	0.0049	1.15e-23
1	213984789	rs340876	T	C	-0.0502	0.0049	5.69e-25
1	213985643	rs340875	C	G	-0.0459	0.0049	3.97e-21
1	213985913	rs340874	C	T	0.0572	0.005	9.81e-31
1	213987186	rs340873	A	G	-0.0445	0.0049	5.28e-20
1	213987205	rs340872	T	A	0.0448	0.0049	3.04e-20
1	213988477	rs340839	A	G	-0.0492	0.0049	4.19e-24
1	213989230	rs340838	T	A	0.0469	0.0049	4.62e-22
1	213989391	rs340837	T	G	-0.047	0.0049	4.37e-22
1	213989726	rs340836	T	C	-0.0463	0.0049	1.69e-21
1	213990332	rs340835	A	G	-0.0519	0.005	1.24e-25
1	214000497	rs3767848	A	G	0.0298	0.0055	4.79e-08
1	214000941	rs4655477	T	C	0.0301	0.0055	3.39e-08
1	214000989	rs4655478	T	G	0.031	0.0057	4.13e-08
1	214001030	rs4655479	T	A	-0.03	0.0055	3.93e-08
1	214001579	rs12073658	T	C	0.03	0.0055	3.74e-08
1	214001783	rs3767846	G	A	-0.0301	0.0055	3.38e-08
1	214003037	rs3754140	C	T	-0.0309	0.0055	1.51e-08
1	214003140	rs2884890	T	A	-0.0307	0.0055	1.93e-08
1	214003436	rs7541039	T	C	0.0311	0.0055	1.24e-08
1	214003454	rs7517701	C	G	0.0309	0.0055	1.57e-08
1	214003526	rs4282786	A	G	0.0306	0.0055	2.09e-08
1	214003896	rs2360068	C	T	-0.0309	0.0055	1.56e-08
1	214003931	rs2360069	T	C	0.0309	0.0055	1.56e-08
1	214004070	rs6657185	G	T	-0.0311	0.0055	1.26e-08
1	214004080	rs6665764	A	G	0.0311	0.0055	1.26e-08
1	214004636	rs2289002	C	T	-0.0295	0.0054	3.65e-08
1	214006629	rs3754138	T	G	0.0307	0.0055	1.94e-08
1	214007176	rs72753599	T	C	0.0504	0.0067	7.7e-14
1	214007908	rs4655480	A	G	0.0303	0.0055	2.86e-08
1	214008344	rs4100072	T	C	0.0494	0.0066	1.07e-13
1	214018790	rs430425	G	A	0.0382	0.0062	9.7e-10
1	214082240	rs75285334	A	G	-0.0969	0.0134	5.75e-13
1	214107189	rs1223742	G	A	-0.0437	0.0062	2.47e-12
1	214114077	rs920489	C	T	-0.0368	0.0057	1.5e-10
1	219448730	rs11118304	A	T	-0.0328	0.0051	8.74e-11
1	219449254	rs6669442	A	G	-0.031	0.005	4.05e-10
1	219450109	rs4846561	T	C	-0.031	0.005	4.11e-10
1	219450116	rs1538747	A	G	-0.031	0.005	4.03e-10
1	219450279	rs1538748	T	C	-0.0307	0.005	6.02e-10
1	219451045	rs12034686	T	C	-0.0354	0.005	9.06e-13
1	219451201	rs35552008	T	C	-0.0358	0.005	4.97e-13
1	219451997	rs34543525	G	T	0.0359	0.005	4.52e-13
1	219452024	rs36026897	A	C	-0.0326	0.0051	1.18e-10
1	219452086	rs6689184	T	C	-0.0364	0.005	2.25e-13
1	219452175	rs6679784	A	G	-0.0358	0.005	5.17e-13
1	219452418	rs6541223	T	A	0.0357	0.005	6.08e-13
1	219452511	rs6541227	T	C	-0.0359	0.005	4.66e-13
1	219452683	rs6541228	C	T	0.0358	0.005	5.1e-13
1	219453586	rs12026434	A	T	-0.0356	0.005	7.02e-13
1	219453606	rs17528752	C	A	0.0324	0.0051	1.53e-10
1	219453655	rs12029812	G	A	0.0353	0.005	1.06e-12
1	219453808	rs12406980	T	C	-0.0365	0.005	1.81e-13
1	219453809	rs11118305	G	A	0.0365	0.005	1.81e-13
1	219454013	rs12403367	C	T	0.0356	0.005	6.79e-13
1	219454144	rs11118306	G	A	0.0356	0.005	6.56e-13
1	219454694	rs12037905	T	C	-0.0307	0.0051	1.3e-09
1	219454854	rs12024489	A	G	-0.0356	0.005	6.8e-13
1	219454856	rs12028276	A	T	-0.0356	0.005	6.8e-13
1	219454923	rs72732548	T	G	-0.0357	0.005	5.79e-13
1	219455050	rs6671555	A	G	-0.0324	0.0051	1.55e-10
1	219455054	rs6681303	T	C	-0.0356	0.005	6.9e-13
1	219455064	rs6671638	A	G	-0.0356	0.005	6.79e-13
1	219455340	rs6689335	C	T	0.0305	0.0051	1.56e-09
1	219455476	rs6684169	G	C	0.0356	0.005	6.95e-13
1	219455585	rs6689031	G	A	0.0358	0.005	5.06e-13
1	219458402	rs6684734	A	G	-0.0365	0.005	1.89e-13
1	219458579	rs11118307	A	C	-0.0357	0.005	6.11e-13
1	219458639	rs6694509	T	C	-0.0357	0.005	5.95e-13
1	219459375	rs61836180	T	A	0.0357	0.005	5.7e-13
1	219459826	rs7555150	G	A	0.0356	0.005	7.39e-13
1	219460183	rs6698475	A	C	-0.0356	0.005	6.55e-13
1	219460240	rs6689021	C	G	-0.036	0.005	4.07e-13
1	219460315	rs6689100	A	G	-0.0356	0.005	6.58e-13
1	219460356	rs6698625	T	C	-0.0355	0.005	7.74e-13
1	219460527	rs11118308	G	A	0.0328	0.0051	9.01e-11
1	219461038	rs12025220	A	G	-0.0361	0.005	3.16e-13
1	219461445	rs12025363	A	G	-0.0359	0.005	4.2e-13
1	219461925	rs12402986	T	G	-0.0362	0.005	2.67e-13
1	219462942	rs12030989	C	T	0.0369	0.005	1e-13
1	219463199	rs12027371	T	G	-0.0335	0.005	1.47e-11
1	219463451	rs7546202	T	C	-0.0362	0.005	2.67e-13
1	219464329	rs11118310	T	A	0.0358	0.005	5e-13
1	219464344	rs10495121	A	G	-0.0359	0.005	4.29e-13
1	219465953	rs11118311	A	T	-0.0362	0.005	2.97e-13
1	219466309	rs12030393	A	G	-0.0334	0.0051	3.93e-11
1	219466963	rs2605091	G	C	0.0343	0.0057	1.43e-09
1	219467047	rs2605092	A	T	-0.0348	0.0053	3.6e-11
1	219467179	rs2605093	A	G	-0.0349	0.0053	2.93e-11
1	219467338	rs2820436	C	A	0.0351	0.0053	2.52e-11
1	219467421	rs2605094	A	C	-0.0349	0.0053	2.93e-11
1	219467425	rs12126911	A	G	-0.0335	0.0051	3.23e-11
1	219468108	rs2605095	A	T	-0.0349	0.0053	3.24e-11
1	219468558	rs2605096	A	G	-0.0347	0.0053	4.18e-11
1	219468767	rs2605097	A	C	-0.0334	0.0055	9.67e-10
1	219469176	rs1982499	A	C	-0.0348	0.0053	3.47e-11
1	219470307	rs2605098	G	A	0.0345	0.0053	4.9e-11
1	219470882	rs2605100	G	A	0.0347	0.0057	8.38e-10
1	219471154	rs2605101	A	T	-0.0347	0.0053	4.08e-11
1	219471651	rs2605102	T	C	-0.0349	0.0053	3.19e-11
1	219471850	rs2605103	T	A	0.0348	0.0053	3.48e-11
1	219471855	rs2605104	T	C	-0.0351	0.0053	2.4e-11
1	219472881	rs2605105	A	C	-0.0349	0.0053	3.12e-11
1	219473113	rs12039006	T	A	0.0333	0.0051	4.39e-11
1	219473465	rs6541229	C	G	-0.0311	0.005	3.55e-10
1	219474597	rs6669360	T	A	0.0306	0.005	6.63e-10
1	219475466	rs2791546	G	T	0.0351	0.0053	2.46e-11
1	219475991	rs6658668	A	G	-0.0331	0.0051	5.82e-11
1	219476429	rs1340098	G	T	0.0337	0.0055	7.09e-10
1	219476523	rs1538749	A	C	-0.0324	0.0051	1.37e-10
1	219477219	rs1340097	T	C	-0.0324	0.0051	1.42e-10
1	219477399	rs2605107	A	C	-0.0378	0.0057	2.57e-11
1	219477608	rs748273	G	A	0.0357	0.0056	1.3e-10
1	219477791	rs12022722	T	C	-0.0326	0.0051	1.13e-10
1	219478437	rs2820430	C	T	0.0349	0.0056	3.59e-10
1	219478667	rs2605108	G	A	0.037	0.0053	1.98e-12
1	219478691	rs2791552	C	A	0.0369	0.0054	5.69e-12
1	219479347	rs1563350	A	G	-0.0368	0.0053	2.67e-12
1	219479352	rs1563351	T	A	0.0364	0.0054	1.07e-11
1	219479453	rs1563352	T	A	0.0363	0.0054	1.11e-11
1	219479528	rs12045024	G	A	0.0323	0.0051	1.68e-10
1	219479684	rs1563353	G	A	0.0354	0.0056	2.05e-10
1	219479759	rs1563355	C	T	0.037	0.0054	4.87e-12
1	219480012	rs2605109	G	C	0.0363	0.0054	1.22e-11
1	219480315	rs12119979	G	C	0.033	0.0051	6.61e-11
1	219480343	rs2445127	G	T	0.0368	0.0054	6.22e-12
1	219481050	rs2605110	T	C	-0.0368	0.0054	6.31e-12
1	219481380	rs4623705	A	G	-0.0332	0.0051	5.16e-11
1	219481689	rs2791551	T	A	0.0364	0.0054	1.04e-11
1	219482027	rs2791550	G	T	0.0368	0.0053	2.33e-12
1	219482496	rs1531093	C	G	-0.0355	0.0054	3.08e-11
1	219482534	rs1531094	G	A	0.036	0.0054	1.69e-11
1	219482752	rs1531095	T	G	-0.0369	0.0054	5.29e-12
1	219483359	rs1531096	T	G	-0.0351	0.0056	2.65e-10
1	219483418	rs1531097	T	A	0.0365	0.0054	9.34e-12
1	219483782	rs2820427	G	T	0.0369	0.0054	5.07e-12
1	219483821	rs11118316	A	G	-0.0336	0.0051	3.04e-11
1	219484661	rs2791549	C	A	0.0354	0.0056	1.97e-10
1	219484733	rs2061154	G	A	0.0323	0.0051	1.57e-10
1	219486326	rs2791547	T	A	0.0374	0.005	4.25e-14
1	219487193	rs2820426	G	A	0.0373	0.005	5.18e-14
1	219490174	rs2066153	T	C	-0.0385	0.005	8.37e-15
1	219490688	rs2066152	G	A	0.0373	0.005	5.72e-14
1	219491058	rs2791544	G	A	0.038	0.005	1.83e-14
1	219491285	rs59770119	A	G	-0.0408	0.005	1.82e-16
1	219491286	rs59584436	A	C	-0.0406	0.005	2.53e-16
1	219491666	rs2061155	T	C	-0.0393	0.005	2.11e-15
1	219495884	rs765751	C	T	0.0383	0.005	1.14e-14
1	219496806	rs718700	T	C	-0.0367	0.0051	3.6e-13
1	219497656	rs12143910	T	A	0.0396	0.0051	4.76e-15
1	219497863	rs11118319	T	C	-0.0392	0.0051	9.1e-15
1	219499801	rs12046972	C	T	0.0396	0.0051	4.72e-15
1	219500363	rs2820468	G	A	0.0387	0.0053	1.74e-13
1	219500486	rs1417066	A	G	-0.0398	0.0051	3.51e-15
1	219501867	rs2820465	T	G	-0.039	0.005	3.4e-15
1	219502700	rs2791553	G	A	0.0388	0.005	4.8e-15
1	219504190	rs4323719	T	C	-0.0394	0.0051	6.69e-15
1	219505394	rs6672377	C	A	0.0396	0.0051	4.97e-15
1	219513098	rs12031785	T	C	-0.04	0.0051	2.72e-15
1	219514090	rs2785990	T	C	-0.0384	0.0053	2.73e-13
1	219515292	rs2494195	C	T	0.0387	0.005	5.68e-15
1	219519878	rs2820464	A	G	0.0379	0.0053	5.25e-13
1	219521561	rs12034581	A	C	-0.0343	0.005	4.31e-12
1	219526721	rs2820460	T	C	0.0367	0.0053	2.83e-12
1	219531863	rs4500327	T	C	0.0392	0.0055	6.1e-13
1	219532985	rs2785986	G	A	-0.0388	0.0053	1.57e-13
1	219533086	rs10746385	C	T	0.0302	0.005	1.16e-09
1	219535689	rs2993027	A	C	0.0386	0.0053	2.03e-13
1	219535784	rs2785985	A	G	0.0386	0.0053	2.05e-13
1	219536184	rs1415290	A	C	0.0386	0.0053	2.05e-13
1	219536844	rs1337098	A	G	-0.0375	0.0053	9.33e-13
1	219537224	rs4846564	C	T	-0.0387	0.0053	1.83e-13
1	219538044	rs2785984	G	A	-0.0378	0.0053	6.33e-13
1	219539588	rs10779357	G	A	0.0375	0.0053	1e-12
1	219540388	rs10779358	A	T	-0.0346	0.0051	8.1e-12
1	219540522	rs7513749	C	G	-0.0299	0.005	1.68e-09
1	219541657	rs2820449	A	G	0.038	0.0053	4.98e-13
1	219543922	rs11118335	T	C	-0.0294	0.005	3.17e-09
1	219544432	rs2785981	C	A	-0.0389	0.0053	1.37e-13
1	219547941	rs11118336	T	C	-0.0291	0.005	4.49e-09
1	219548762	rs4846565	A	G	0.0391	0.0053	1.02e-13
1	219552758	rs1337101	T	G	0.0412	0.0054	1.44e-14
1	219553750	rs1337102	T	A	0.0312	0.005	2.99e-10
1	219554437	rs3001032	C	T	-0.0383	0.0053	3.29e-13
1	219556664	rs1415293	T	A	-0.0404	0.0054	4.78e-14
1	219556753	rs12040264	T	G	-0.0312	0.005	2.95e-10
1	219557244	rs4846302	C	G	0.0414	0.0054	1.13e-14
1	219561618	rs2820441	C	A	-0.0417	0.0054	6.88e-15
1	219561656	rs2785998	A	C	0.0417	0.0054	7.22e-15
1	219568478	rs2820444	A	G	0.0439	0.0054	2.58e-16
1	219569195	rs1415287	T	C	0.0444	0.0054	1.13e-16
1	219569203	rs1415288	C	A	-0.0436	0.0054	3.86e-16
1	219570796	rs2785988	A	C	0.0438	0.0054	2.89e-16
1	219575437	rs2785991	G	A	-0.0359	0.0066	4.81e-08
1	219575442	rs58727484	T	G	0.0379	0.0065	7.13e-09
1	219575476	rs2820446	G	C	-0.0448	0.0054	6.36e-17
1	219577375	rs4846567	T	G	0.0445	0.0054	1.06e-16
1	219580167	rs2820443	C	T	-0.0441	0.0054	2.01e-16
1	219580915	rs2820442	C	T	-0.036	0.0066	4.27e-08
1	219581397	rs2785962	G	A	-0.0362	0.0066	3.63e-08
1	219589239	rs2494196	A	C	0.0433	0.0054	6.54e-16
1	219592884	rs12131794	A	C	0.0439	0.0056	2.53e-15
1	219598379	rs4846569	T	C	0.0437	0.0056	3.77e-15
1	219615188	rs7538503	G	A	-0.0409	0.0055	6.48e-14
1	219619038	rs12133169	A	G	0.0383	0.0064	2.45e-09
1	219619710	rs12133396	A	G	0.0387	0.0061	2.71e-10
1	229429985	rs499689	G	A	-0.034	0.0051	1.75e-11
1	229430081	rs500639	G	A	-0.0323	0.0051	1.61e-10
1	229443047	rs660198	C	G	0.0345	0.0051	8.61e-12
1	229537208	rs348330	A	G	0.0446	0.0053	7.34e-17
1	229573156	rs55978313	T	G	0.0417	0.0065	1.86e-10
2	408713	rs62106252	A	G	0.0897	0.0163	4.04e-08
2	417167	rs62106258	C	T	-0.0966	0.016	1.71e-09
2	422144	rs62107261	C	T	-0.0984	0.0161	8.93e-10
2	601905	rs2867105	G	T	0.054	0.0067	9.6e-16
2	610603	rs2867131	C	T	0.0563	0.007	1.1e-15
2	614168	rs2947411	G	A	0.0596	0.007	2.04e-17
2	614210	rs2860323	G	A	0.0574	0.0073	4.17e-15
2	615140	rs7567570	C	T	0.0604	0.007	8.46e-18
2	615627	rs7559547	T	C	-0.0574	0.0067	1.51e-17
2	620297	rs7563362	G	A	0.055	0.007	4.72e-15
2	621185	rs7570232	C	T	0.0607	0.0068	6.52e-19
2	621461	rs6548237	C	A	0.0574	0.0074	9.48e-15
2	621558	rs939584	T	C	-0.0607	0.0068	6.29e-19
2	621910	rs6717005	C	A	0.0614	0.0068	2.58e-19
2	621954	rs1320332	C	T	0.0613	0.0068	2.9e-19
2	622161	rs1320331	C	G	-0.062	0.0068	1.12e-19
2	622225	rs1320330	G	T	0.0617	0.0068	1.78e-19
2	622388	rs6760543	C	G	-0.0617	0.0068	1.73e-19
2	622531	rs939583	T	C	-0.0609	0.0068	4.71e-19
2	622723	rs939582	G	A	0.0614	0.0068	2.41e-19
2	622827	rs2867125	C	T	0.0626	0.0071	1.55e-18
2	622857	rs2867124	G	A	0.0611	0.0068	3.57e-19
2	623212	rs4854339	C	T	0.0617	0.0068	1.62e-19
2	623216	rs4854340	A	G	-0.0613	0.0068	2.73e-19
2	623224	rs939581	T	C	-0.0617	0.0068	1.62e-19
2	623691	rs11127483	A	G	-0.0615	0.0068	2.36e-19
2	623740	rs11687052	G	A	0.0614	0.0068	2.42e-19
2	623798	rs11127484	C	T	0.0613	0.0068	2.73e-19
2	623935	rs6719518	T	C	-0.061	0.0068	4.07e-19
2	623976	rs6728726	C	T	0.0611	0.0068	3.97e-19
2	624034	rs6711012	C	G	-0.0615	0.0068	2.12e-19
2	624084	rs6711039	A	G	-0.0614	0.0068	2.72e-19
2	624205	rs6731872	G	T	0.0612	0.0068	3.56e-19
2	624210	rs6711254	A	G	-0.0614	0.0068	2.45e-19
2	624524	rs2867123	C	G	-0.0613	0.0068	3.1e-19
2	624581	rs2867122	C	A	0.0607	0.0068	6.7e-19
2	624678	rs2903492	A	G	-0.0614	0.0068	2.7e-19
2	625029	rs7576624	T	C	-0.0616	0.0068	2.08e-19
2	625057	rs7576635	T	C	-0.0615	0.0068	2.15e-19
2	625347	rs12476198	C	T	0.0614	0.0068	2.59e-19
2	628504	rs6744646	G	A	0.0597	0.0068	2.25e-18
2	628524	rs6744653	G	A	0.0595	0.0068	2.96e-18
2	628749	rs6739303	T	C	-0.0617	0.0068	1.68e-19
2	629244	rs12463617	C	A	0.0605	0.0068	8.16e-19
2	629510	rs6743060	A	C	-0.0644	0.007	5.07e-20
2	629601	rs6748821	G	A	0.0643	0.007	5.87e-20
2	629831	rs6752706	C	T	0.0638	0.007	1.11e-19
2	629914	rs6732471	A	G	-0.0646	0.007	3.96e-20
2	629959	rs12995666	C	T	0.0644	0.007	4.67e-20
2	630024	rs13007080	C	A	0.0645	0.007	4.5e-20
2	630034	rs13007086	T	A	0.0647	0.007	3.47e-20
2	630070	rs66906321	C	T	0.0629	0.007	3.28e-19
2	630075	rs73139123	T	C	-0.0645	0.007	4.53e-20
2	630224	rs6731225	T	A	0.0649	0.007	2.39e-20
2	630323	rs6725549	A	C	-0.0645	0.007	4.14e-20
2	630339	rs6731348	C	A	0.0643	0.007	5.66e-20
2	630436	rs6725686	A	C	-0.0646	0.007	3.99e-20
2	630509	rs6735024	C	T	0.0647	0.007	3.29e-20
2	630569	rs6735049	C	T	0.0649	0.007	2.46e-20
2	630662	rs6731688	C	A	0.0648	0.007	2.87e-20
2	630995	rs5017303	G	T	0.065	0.007	2.37e-20
2	631096	rs5017301	A	G	-0.0648	0.007	2.77e-20
2	631099	rs5017300	G	C	0.065	0.007	2.15e-20
2	631183	rs7579427	A	C	-0.0657	0.007	8.37e-21
2	631255	rs7588007	C	T	0.0649	0.007	2.47e-20
2	631335	rs7569102	T	G	-0.0649	0.007	2.48e-20
2	631462	rs7569210	A	G	-0.0648	0.007	2.75e-20
2	631528	rs7585056	G	A	0.0645	0.007	4.3e-20
2	631603	rs7579971	T	C	-0.0649	0.007	2.61e-20
2	631606	rs10865548	G	A	0.0647	0.007	3.14e-20
2	631759	rs10865549	A	G	-0.0648	0.007	2.87e-20
2	632028	rs11127485	T	C	-0.0638	0.007	1.02e-19
2	632101	rs11127486	T	C	-0.0648	0.007	2.73e-20
2	632146	rs12623218	A	T	-0.0649	0.007	2.44e-20
2	632348	rs13021737	G	A	0.065	0.007	2.3e-20
2	632379	rs13027828	G	T	0.0649	0.007	2.62e-20
2	632529	rs13028252	C	T	0.0649	0.007	2.59e-20
2	632550	rs13012571	T	C	-0.0644	0.007	4.73e-20
2	632592	rs12992672	A	G	-0.0638	0.007	1.05e-19
2	632723	rs13013021	T	C	-0.0649	0.007	2.48e-20
2	632760	rs34119520	C	T	0.0651	0.007	2.02e-20
2	632808	rs12993295	T	G	-0.0654	0.007	1.3e-20
2	632904	rs35802221	G	A	0.0648	0.007	2.95e-20
2	632922	rs62105303	A	G	-0.0647	0.007	3.45e-20
2	632925	rs62105304	G	A	0.065	0.007	2.32e-20
2	633659	rs13035713	C	T	0.064	0.007	8.82e-20
2	633661	rs62105307	G	A	0.0637	0.007	1.3e-19
2	634476	rs4854342	C	G	-0.0644	0.007	4.86e-20
2	634905	rs6548238	C	T	0.0657	0.007	9.26e-21
2	635154	rs6548239	A	G	-0.0651	0.007	2.03e-20
2	635200	rs6734363	A	G	-0.0651	0.007	2.03e-20
2	635721	rs6755502	C	T	0.0647	0.007	3.46e-20
2	635857	rs6746275	A	C	-0.0655	0.007	1.22e-20
2	635866	rs6751994	G	A	0.0655	0.007	1.22e-20
2	636017	rs6749375	T	C	-0.065	0.007	2.37e-20
2	636790	rs35142762	C	T	-0.0654	0.007	1.3e-20
2	636819	rs35796073	A	C	0.0655	0.007	1.2e-20
2	636929	rs6548240	A	C	-0.0655	0.007	1.21e-20
2	637498	rs13387939	A	C	-0.065	0.007	2.34e-20
2	637508	rs13396119	C	T	0.065	0.007	2.29e-20
2	637597	rs13388043	T	C	-0.0642	0.007	6.83e-20
2	637830	rs13393304	G	A	0.0641	0.007	7.33e-20
2	638107	rs4854343	A	G	-0.0643	0.007	5.84e-20
2	638144	rs4854344	T	G	-0.0626	0.0068	5.16e-20
2	638190	rs4854345	G	A	0.0643	0.007	6e-20
2	638560	rs7561556	C	T	0.0649	0.007	2.66e-20
2	638566	rs7606023	G	C	0.0652	0.007	1.8e-20
2	638918	rs4854346	C	A	0.0648	0.007	2.99e-20
2	639061	rs7564711	G	T	0.0647	0.007	3.21e-20
2	639900	rs11127487	T	C	-0.0623	0.0068	7.29e-20
2	640701	rs10166979	G	A	0.0622	0.0068	8.13e-20
2	641082	rs10169736	T	A	0.0622	0.0068	8.47e-20
2	641159	rs4854347	C	A	0.0641	0.007	7.2e-20
2	641718	rs10865550	G	T	0.0622	0.0068	8.5e-20
2	641863	rs10865551	A	T	-0.0622	0.0068	9.08e-20
2	642253	rs12714413	C	T	0.0622	0.0068	8.87e-20
2	642467	rs13391851	G	A	0.0651	0.007	2.09e-20
2	642499	rs7601028	G	C	0.0622	0.0068	8.33e-20
2	642846	rs7591067	A	G	-0.0622	0.0068	8.86e-20
2	643303	rs7604609	G	C	0.0623	0.0068	7.43e-20
2	643315	rs7560127	C	T	0.062	0.0068	1.08e-19
2	643320	rs7594220	A	G	-0.0625	0.0068	5.8e-20
2	643428	rs7604752	A	C	-0.0624	0.0068	6.39e-20
2	643469	rs7560246	C	T	0.0623	0.0068	7.62e-20
2	644953	rs7561317	G	A	0.0624	0.0068	6.12e-20
2	645082	rs7567368	C	T	0.0622	0.0068	8.28e-20
2	645122	rs7558910	G	C	0.0622	0.0068	8.08e-20
2	645203	rs7559018	T	C	-0.0622	0.0068	8.63e-20
2	645372	rs7567710	G	T	0.0623	0.0068	7.31e-20
2	645646	rs7559447	T	C	-0.0623	0.0068	7.33e-20
2	646061	rs11127488	C	T	0.0622	0.0068	8.45e-20
2	646081	rs11127489	T	C	-0.0622	0.0068	8.45e-20
2	646110	rs11127490	T	C	-0.0623	0.0068	7.37e-20
2	646145	rs11127491	C	T	0.0622	0.0068	8.34e-20
2	646345	rs10172769	A	G	-0.0622	0.0068	8.46e-20
2	646364	rs10189761	A	T	-0.0618	0.0068	1.42e-19
2	646674	rs10190052	C	T	0.062	0.0068	1.1e-19
2	646767	rs10173167	A	G	-0.0622	0.0068	9.1e-20
2	646803	rs7571957	C	T	0.0622	0.0068	9.1e-20
2	646839	rs7571967	G	T	0.0627	0.0068	4.29e-20
2	647577	rs10190313	G	A	0.0588	0.0067	2.46e-18
2	647580	rs10193244	C	T	0.0588	0.0067	2.46e-18
2	647760	rs4854348	G	A	0.059	0.0067	1.87e-18
2	647861	rs4854349	C	T	0.0585	0.0067	3.41e-18
2	648198	rs7570198	T	C	-0.0571	0.0066	7.42e-18
2	648758	rs4423631	C	T	0.0643	0.007	5.24e-20
2	648810	rs4452188	G	A	-0.0629	0.0068	3.18e-20
2	649347	rs1320338	G	T	-0.063	0.0068	3.01e-20
2	649638	rs2903489	T	C	0.0626	0.0068	4.88e-20
2	649867	rs1320337	T	A	-0.0627	0.0067	1.21e-20
2	650012	rs1320336	A	G	0.0629	0.0068	3.27e-20
2	650143	rs2867108	C	T	-0.0628	0.0068	3.6e-20
2	650519	rs13401686	G	A	-0.0632	0.0068	2.08e-20
2	650560	rs13386627	C	G	0.063	0.0068	2.99e-20
2	650647	rs4613321	G	A	-0.0627	0.0068	4.37e-20
2	650828	rs13386964	A	G	0.0626	0.0068	5.21e-20
2	650973	rs13405307	C	T	-0.0631	0.0068	2.37e-20
2	650980	rs13387091	A	G	0.0655	0.007	1.23e-20
2	651030	rs2867109	G	T	-0.0622	0.0068	9.03e-20
2	651105	rs2867110	C	G	0.0626	0.0068	4.79e-20
2	651286	rs2867111	C	A	-0.0629	0.0068	3.15e-20
2	651290	rs2903490	G	A	-0.0628	0.0068	3.6e-20
2	651349	rs2867112	G	T	-0.064	0.007	7.94e-20
2	651365	rs2867113	A	G	0.0664	0.0074	3.34e-19
2	651380	rs2867114	T	C	0.0658	0.0076	5.13e-18
2	651382	rs2867115	C	T	-0.0652	0.0076	1e-17
2	651407	rs12714414	C	T	-0.0635	0.0071	4.83e-19
2	651430	rs12714415	C	T	-0.0617	0.007	1.58e-18
2	651482	rs6719883	G	T	-0.0612	0.0068	3.21e-19
2	651483	rs6756518	A	G	0.0611	0.0068	3.66e-19
2	651507	rs6719980	C	T	-0.0614	0.0068	2.48e-19
2	652272	rs6760274	A	G	0.0646	0.007	3.64e-20
2	652542	rs7574359	C	T	-0.0608	0.0068	5.53e-19
2	652576	rs4429506	A	C	-0.0581	0.0067	5.65e-18
2	653093	rs13415094	C	T	-0.0612	0.0068	3.21e-19
2	653195	rs13396935	A	G	0.0615	0.0068	2.14e-19
2	653245	rs13412194	C	A	-0.0611	0.0068	3.73e-19
2	653250	rs13412197	G	A	-0.0612	0.0068	3.27e-19
2	653354	rs13397165	A	G	0.0621	0.0068	9.53e-20
2	653575	rs35913461	T	C	0.0613	0.007	2.65e-18
2	653581	rs35628463	A	G	0.0622	0.0068	8.32e-20
2	653623	rs10188118	G	C	-0.0324	0.0056	9.77e-09
2	653874	rs10188334	T	C	0.0654	0.007	1.3e-20
2	655222	rs13029479	A	G	0.0645	0.0085	2.73e-14
2	657578	rs7574085	C	G	0.0411	0.0066	5.95e-10
2	658550	rs2867121	G	A	-0.0684	0.012	1.25e-08
2	16393401	rs11680058	A	G	-0.0421	0.0076	2.78e-08
2	25289569	rs12999687	G	T	-0.0285	0.0051	1.72e-08
2	25290783	rs6739187	A	G	0.0324	0.0052	7.04e-10
2	25291464	rs34655300	T	C	0.0317	0.0052	1.63e-09
2	25297988	rs56218834	A	G	0.0319	0.0052	1.29e-09
2	25312674	rs34048824	C	T	-0.0328	0.0052	4.04e-10
2	25335405	rs6728919	T	C	0.031	0.0053	6.82e-09
2	25335943	rs55799006	C	T	-0.0299	0.0053	2.13e-08
2	25346568	rs59611499	C	A	-0.0292	0.0053	4.71e-08
2	25346954	rs13023418	G	A	-0.0294	0.0053	3.63e-08
2	27318186	rs4665966	G	C	0.0336	0.0058	8.18e-09
2	27325171	rs4665378	C	A	0.0329	0.0053	7.34e-10
2	27328100	rs1049817	G	A	0.0326	0.0053	1.08e-09
2	27333854	rs3739095	A	G	-0.0354	0.0052	1.61e-11
2	27344122	rs11126975	C	T	0.0325	0.0053	1.28e-09
2	27344540	rs6743819	T	G	-0.0333	0.0053	4.53e-10
2	27345698	rs10205219	C	T	0.0337	0.0053	3.09e-10
2	27348981	rs112796438	A	C	-0.032	0.0053	2.08e-09
2	27352086	rs4665969	C	T	0.0323	0.0053	1.49e-09
2	27356364	rs6760828	C	T	0.0318	0.0053	2.72e-09
2	27360406	rs6716894	G	A	0.0336	0.0054	6.4e-10
2	27361799	rs7586601	G	A	0.0377	0.0053	1.75e-12
2	27363288	rs11695549	C	A	0.032	0.0053	2.19e-09
2	27366943	rs2280737	C	T	0.0318	0.0053	2.67e-09
2	27369556	rs7602534	T	C	-0.0324	0.0053	1.31e-09
2	27372889	rs1528533	C	G	-0.0336	0.0053	3.23e-10
2	27375230	rs4665972	C	T	0.0605	0.0053	1.05e-30
2	27376265	rs12475426	A	G	-0.033	0.0053	6.84e-10
2	27377008	rs1104	G	T	0.0332	0.0053	5.62e-10
2	27377372	rs13472	A	G	-0.0319	0.0053	2.37e-09
2	27381412	rs4582	G	A	0.0329	0.0053	7.64e-10
2	27382895	rs34341829	A	G	-0.0323	0.0053	1.55e-09
2	27385248	rs1647284	T	C	-0.0332	0.0053	5.47e-10
2	27388050	rs111595594	G	A	0.0334	0.0053	4.31e-10
2	27388602	rs7594812	G	A	0.033	0.0053	6.94e-10
2	27390164	rs12476704	A	C	-0.0324	0.0053	1.32e-09
2	27391582	rs72819512	A	G	-0.0332	0.0054	1.15e-09
2	27392427	rs1271144	T	C	-0.0332	0.0053	5.58e-10
2	27392522	rs11897554	T	C	-0.0324	0.0053	1.31e-09
2	27393923	rs809058	C	T	0.0338	0.0053	2.7e-10
2	27396182	rs1083864	G	C	0.0388	0.0053	3.73e-13
2	27397960	rs1083865	G	A	0.0335	0.0053	3.93e-10
2	27402794	rs1260338	G	A	0.0387	0.0053	4.57e-13
2	27403150	rs4665975	T	A	0.032	0.0053	2.13e-09
2	27404078	rs2911712	T	A	0.0335	0.0053	3.72e-10
2	27404499	rs2950834	A	G	-0.0334	0.0053	4.34e-10
2	27408324	rs7563162	T	C	-0.033	0.0053	6.95e-10
2	27412596	rs1728918	G	A	0.0518	0.0058	7.73e-19
2	27412715	rs1060525	G	A	0.033	0.0053	6.4e-10
2	27414368	rs2010087	T	C	-0.0322	0.0053	1.78e-09
2	27417458	rs4665976	G	A	0.0328	0.0053	8.6e-10
2	27418113	rs2911713	A	G	-0.0331	0.0053	5.87e-10
2	27418655	rs11690265	T	C	-0.0317	0.0053	3.15e-09
2	27420135	rs11675563	G	A	0.0324	0.0053	1.4e-09
2	27421597	rs1728922	C	A	0.0341	0.0054	3.71e-10
2	27423903	rs6547626	T	C	-0.0332	0.0053	5.63e-10
2	27424285	rs1625123	G	A	0.034	0.0053	2.07e-10
2	27424709	rs11691432	T	C	-0.0329	0.0053	7.51e-10
2	27425417	rs13388159	T	A	0.0328	0.0053	9.11e-10
2	27425723	rs4665977	G	A	0.0331	0.0053	5.7e-10
2	27425859	rs4665978	C	T	0.0378	0.0053	1.56e-12
2	27426508	rs13391837	G	A	0.0328	0.0053	8.66e-10
2	27427062	rs1728911	G	T	0.039	0.0053	2.88e-13
2	27428187	rs1647267	T	A	0.0345	0.0053	1.12e-10
2	27428508	rs2303370	T	C	-0.039	0.0053	3.11e-13
2	27428826	rs10182937	C	T	0.0339	0.0053	2.3e-10
2	27429286	rs780100	T	G	-0.0341	0.0053	1.85e-10
2	27432580	rs3845686	G	T	0.0333	0.0054	1.02e-09
2	27433169	rs809673	G	A	0.0338	0.0053	2.64e-10
2	27434300	rs704791	C	T	0.0338	0.0053	2.62e-10
2	27436624	rs780102	C	T	0.0339	0.0053	2.23e-10
2	27440348	rs1260341	A	T	-0.0344	0.0053	1.27e-10
2	27440549	rs1260342	T	G	-0.0337	0.0053	2.9e-10
2	27442494	rs780112	G	C	0.0347	0.0053	8.24e-11
2	27444430	rs4803	G	A	0.0337	0.0053	2.79e-10
2	27450931	rs1262430	C	T	0.0342	0.0053	1.66e-10
2	27453420	rs56076827	T	A	0.0332	0.0053	5.12e-10
2	27454824	rs780104	A	G	-0.0336	0.0053	3.19e-10
2	27455604	rs780105	G	A	0.0396	0.0053	1.27e-13
2	27457052	rs11887784	G	A	0.033	0.0053	6.59e-10
2	27458731	rs780106	C	A	0.0338	0.0053	2.66e-10
2	27459983	rs72819536	T	G	-0.033	0.0053	6.79e-10
2	27461867	rs780107	G	A	0.0342	0.0053	1.66e-10
2	27462090	rs780108	C	T	0.0395	0.0053	1.59e-13
2	27462147	rs780109	T	C	-0.0344	0.0053	1.27e-10
2	27462521	rs780110	A	G	-0.0394	0.0053	1.7e-13
2	27465734	rs1647276	T	C	-0.0342	0.0053	1.69e-10
2	27466833	rs1406295	G	A	0.034	0.0053	2.02e-10
2	27467032	rs3845687	C	T	0.0342	0.0054	3.49e-10
2	27468124	rs11904779	T	C	-0.0328	0.0053	8.76e-10
2	27469347	rs1728912	C	T	0.0338	0.0053	2.49e-10
2	27469394	rs1647265	G	A	0.0348	0.0054	1.74e-10
2	27470106	rs11127013	G	A	0.0329	0.0053	7.32e-10
2	27470618	rs1647266	C	T	0.0339	0.0053	2.34e-10
2	27473340	rs113954968	C	A	0.0352	0.0054	4.66e-11
2	27473870	rs7596856	T	C	-0.035	0.0053	6.16e-11
2	27475476	rs780117	G	C	0.0344	0.0053	1.24e-10
2	27480628	rs1260345	G	A	0.0316	0.0053	3.51e-09
2	27482502	rs1260330	C	T	0.0323	0.0053	1.51e-09
2	27482570	rs1260329	C	T	0.0318	0.0053	2.59e-09
2	27483773	rs2272417	C	T	0.0299	0.0053	2.26e-08
2	27487098	rs809059	G	A	0.031	0.0053	6.63e-09
2	27488764	rs1260328	C	T	0.0309	0.0053	7.85e-09
2	27490767	rs10181100	A	G	-0.0336	0.0053	3.45e-10
2	27491644	rs1647285	C	A	0.0348	0.0053	8e-11
2	27491650	rs1647286	T	A	0.0352	0.0053	4.92e-11
2	27491659	rs2288155	C	T	0.0335	0.0053	3.72e-10
2	27492340	rs8395	A	T	-0.0336	0.0053	3.29e-10
2	27492549	rs2303369	T	C	-0.0333	0.0053	4.98e-10
2	27493137	rs780088	C	T	0.0342	0.0053	1.66e-10
2	27493627	rs704795	A	G	-0.034	0.0053	1.97e-10
2	27499104	rs813592	C	T	0.0333	0.0053	4.52e-10
2	27499549	rs1260320	A	G	-0.0322	0.0053	1.63e-09
2	27502705	rs715325	A	C	-0.0325	0.0053	1.15e-09
2	27502894	rs715326	T	C	-0.0342	0.0053	1.69e-10
2	27504447	rs10169261	T	C	-0.0329	0.0053	7.71e-10
2	27505910	rs2293572	G	C	0.0362	0.0053	1.32e-11
2	27506613	rs2293571	A	G	-0.0355	0.0053	3.19e-11
2	27508073	rs1260326	C	T	0.062	0.005	7.44e-36
2	27508345	rs3817588	C	T	0.0371	0.0059	2.78e-10
2	27508509	rs35073769	T	C	-0.0357	0.0053	2.62e-11
2	27510585	rs4425043	A	G	-0.036	0.0053	1.64e-11
2	27512105	rs6547692	A	G	-0.0538	0.0049	1.83e-28
2	27514314	rs8179225	G	A	0.0371	0.0054	8.92e-12
2	27515033	rs8179229	T	A	0.0366	0.0053	7.93e-12
2	27515987	rs12471703	T	C	-0.0372	0.0053	3.6e-12
2	27518205	rs780096	G	C	0.0514	0.0048	3.64e-27
2	27518238	rs780095	G	A	0.0533	0.0049	5.92e-28
2	27518370	rs780094	C	T	0.0593	0.005	6.08e-33
2	27519736	rs780093	C	T	0.0599	0.005	1.48e-33
2	27520287	rs780092	G	A	0.0336	0.0059	1.08e-08
2	27520348	rs814295	G	A	0.0339	0.0059	8.06e-09
2	27520556	rs11681351	A	G	-0.0341	0.0053	1.84e-10
2	27520763	rs13022659	T	C	-0.0345	0.0053	1.11e-10
2	27521222	rs74928908	G	A	0.0338	0.006	1.49e-08
2	27523079	rs7589217	G	A	0.0342	0.0053	7.74e-11
2	27523965	rs8179252	C	A	0.0346	0.0053	1.04e-10
2	27525730	rs1260334	A	C	-0.0516	0.0049	2.5e-26
2	27526037	rs1313566	A	G	-0.0519	0.0049	1.37e-26
2	27526802	rs11682621	A	G	-0.0342	0.0053	1.57e-10
2	27527272	rs6744393	T	C	-0.0357	0.006	2.38e-09
2	27527678	rs2950835	G	A	0.0516	0.005	2.37e-25
2	27527679	rs2911711	A	T	-0.0515	0.0049	3.24e-26
2	27529429	rs11682083	G	A	0.0349	0.0054	1.44e-10
2	27530004	rs6753534	T	C	-0.0551	0.0051	1.21e-27
2	27531011	rs4665985	C	A	-0.043	0.0056	9.19e-15
2	27532958	rs4665987	A	G	0.0439	0.0056	2.55e-15
2	27538569	rs4665988	A	C	0.0446	0.0055	2.97e-16
2	27542720	rs12473139	C	T	-0.0427	0.0054	1.73e-15
2	27543417	rs4665991	A	G	0.0436	0.0055	1.42e-15
2	27555300	rs12995461	C	A	-0.0427	0.0054	1.52e-15
2	27555693	rs10169065	G	A	-0.0416	0.0054	8.84e-15
2	27555705	rs10179872	A	G	0.0415	0.0054	9.04e-15
2	27560934	rs4665382	C	T	-0.0427	0.0055	5e-15
2	27563321	rs10208529	T	A	-0.0413	0.0054	1.27e-14
2	27568688	rs4665383	G	C	-0.0423	0.0054	3.04e-15
2	27571054	rs7577311	T	G	0.0413	0.0054	1.34e-14
2	27578626	rs1919127	C	T	-0.0403	0.0054	5.58e-14
2	27578892	rs1919128	G	A	-0.0415	0.0054	9.59e-15
2	27589385	rs6760250	A	G	0.0409	0.0054	2.3e-14
2	27592643	rs13022873	C	A	-0.0424	0.0055	8.34e-15
2	27598615	rs12989678	T	C	0.0414	0.0054	1.15e-14
2	27602848	rs12467476	C	T	-0.042	0.0054	4.44e-15
2	27604225	rs12464616	T	C	0.0421	0.0054	4.08e-15
2	27609188	rs2384656	G	A	-0.0411	0.0054	1.84e-14
2	27610635	rs74175068	C	T	-0.0409	0.0054	2.26e-14
2	27610820	rs34016998	T	C	0.0422	0.0054	3.62e-15
2	27611285	rs12987055	C	T	-0.0421	0.0054	4.31e-15
2	27613738	rs13020949	T	C	0.0408	0.0055	7.89e-14
2	27616502	rs4666000	C	T	-0.0412	0.0053	4.9e-15
2	27616672	rs2068834	C	T	-0.0411	0.0053	5.69e-15
2	27629051	rs3749147	A	G	0.0332	0.0057	4.08e-09
2	27630378	rs13002853	G	C	-0.0332	0.0057	4.19e-09
2	27631657	rs34502053	A	G	0.0334	0.0057	3.31e-09
2	27636484	rs6719175	A	T	0.033	0.0056	2.68e-09
2	43192354	rs934232	C	T	0.0287	0.0053	4.84e-08
2	43195320	rs4952671	A	T	-0.0331	0.0053	2.93e-10
2	43195418	rs4952672	A	G	-0.0326	0.0053	5.56e-10
2	43196756	rs4952979	T	C	-0.0328	0.0053	4.48e-10
2	43199478	rs756110	T	C	-0.0313	0.0051	5.74e-10
[truncated: 17,389 more rows]
